# Supplementary material for: Dynamic Analyses of Transcriptome and Metabolic Profiling: Revealing Molecular Insight of Aroma Synthesis of Mango (Mangifera indica L. Var. Tainong)
Source: Front Plant Sci. 2021 May 7;12:666805. doi: 10.3389/fpls.2021.666805 (PMC8138435; doi:10.3389/fpls.2021.666805)
Supplement: Supplementary file 3 [file Data_Sheet_2.xlsx]

## Sheet: Normalized
The volatile profile in mango fruits at different developmental stages. XF40, 40 DAF; XF60, 60 DAF; XF80, 80 DAF; XCK0, 0 DAP (90 DAF); XCK4, 4 DAP; XCK8, 8 DAP; XCK12, 12 DAP. _1, ¬¬¬_2 and¬¬¬_3 represent the three biological replicates of each sample.
name	CAS	XF40-1	XF40-2	XF40-3	XF60-1	XF60-2	XF60-3	XF80-1	XF80-2	XF80-3	XCK0-1	XCK0-2	XCK0-3	XCK4-1	XCK4-2	XCK4-3	XCK8-1	XCK8-2	XCK8-3	XCK12-1	XCK12-2	XCK12-3
Disiloxane, hexamethyl-	000107-46-0	0.000940143	0.000940143	0.000940143	0.000940143	0.000940143	1.40704	4.35923	0.000940143	0.000940143	0.000940143	0.000940143	0.000940143	0.000940143	0.000940143	0.000940143	0.000940143	0.000940143	0.000940143	0.000940143	0.000940143	0.000940143
Acetaldehyde	000075-07-0	0.000940143	0.000940143	0.000940143	0.000940143	0.000940143	0.000940143	0.000940143	0.000940143	0.000940143	0.000940143	0.000940143	0.000940143	0.000940143	0.000940143	0.000940143	0.000940143	0.000940143	0.000940143	6.63741	6.73545	20.2686
Dimethyl sulfide	000075-18-3	0.000940143	2.09084	0.000940143	0.000940143	0.000940143	0.000940143	0.000940143	0.000940143	0.000940143	0.000940143	0.000940143	5.10502	0.000940143	0.000940143	0.000940143	0.000940143	0.000940143	0.000940143	0.000940143	0.000940143	0.000940143
2-Propanethiol	000075-33-2	0.000940143	0.000940143	0.000940143	0.000940143	0.000940143	0.000940143	0.000940143	0.000940143	0.000940143	0.000940143	0.000940143	0.000940143	0.000940143	0.000940143	0.000940143	0.000940143	0.000940143	0.000940143	1.64337	0.000940143	4.62266
Heptane, 2,4-dimethyl-	002213-23-2	0.000940143	0.000940143	0.000940143	0.000940143	0.000940143	0.000940143	0.000940143	0.000940143	0.000940143	0.936601	0.943155	0.864235	1.22868	0.000940143	0.000940143	0.000940143	0.000940143	0.000940143	0.000940143	0.000940143	0.000940143
Cyclotrisiloxane, hexamethyl-	000541-05-9	0.499226	0.8151	0.0467495	0.000940143	0.000940143	0.000940143	0.000940143	0.000940143	0.000940143	0.000940143	0.000940143	0.000940143	0.000940143	0.000940143	0.000940143	0.000940143	0.000940143	0.000940143	0.000940143	0.000940143	0.000940143
Octane, 4-methyl-	002216-34-4	0.000940143	0.000940143	0.000940143	0.000940143	0.000940143	0.000940143	0.000940143	0.000940143	1.13662	0.785661	0.000940143	0.948649	0.000940143	0.000940143	0.000940143	0.36963	0.22984	0.000940143	0.000940143	0.000940143	0.000940143
Ethyl Acetate	000141-78-6	0.000940143	0.0555379	0.000940143	0.000940143	0.000940143	0.000940143	0.000940143	0.000940143	0.000940143	0.000940143	0.000940143	0.000940143	0.000940143	0.000940143	0.000940143	0.000940143	0.000940143	0.000940143	0.000940143	0.000940143	0.000940143
Ethanol	000064-17-5	6.13112	5.97849	5.44733	0.348733	0.410439	0.325841	0.000940143	0.434906	0.000940143	0.441209	0.000940143	0.382675	0.331399	0.268992	0.270198	7.46653	4.29402	7.28741	4.17424	4.54489	6.43023
Methyl vinyl ketone	000078-94-4	1.30267	0.939244	1.01426	0.521583	0.000940143	0.291282	0.000940143	0.000940143	0.000940143	0.000940143	0.000940143	0.000940143	0.000940143	0.000940143	0.000940143	0.000940143	0.000940143	0.000940143	0.000940143	0.000940143	0.000940143
Furan, 2-ethyl-	003208-16-0	0.000940143	0.000940143	0.000940143	0.000940143	0.000940143	0.000940143	0.000940143	0.000940143	0.000940143	0.000940143	0.000940143	0.000940143	0.000940143	0.000940143	0.000940143	0.27944	0.000940143	0.248194	0.248198	0.000940143	0.000940143
Heptane, 2,2,4,6,6-pentamethyl-	013475-82-6	0.000940143	0.000940143	0.000940143	0.61559	0.46727	0.000940143	0.000940143	0.000940143	0.000940143	0.000940143	0.000940143	0.000940143	0.000940143	0.000940143	0.000940143	0.000940143	0.000940143	0.000940143	0.000940143	0.000940143	0.000940143
3-Pentanone	000096-22-0	0.000940143	0.000940143	0.000940143	0.000940143	0.000940143	0.000940143	0.000940143	0.000940143	0.000940143	0.000940143	0.000940143	0.000940143	0.000940143	0.000940143	0.000940143	0.000940143	0.000940143	0.000940143	0.481353	0.489293	0.000940143
Octane, 4-ethyl-	015869-86-0	0.000940143	0.000940143	0.000940143	0.000940143	0.000940143	0.000940143	0.000940143	0.000940143	0.000940143	0.000940143	0.000940143	0.486384	0.000940143	0.000940143	0.000940143	0.000940143	0.000940143	0.000940143	0.000940143	0.000940143	0.000940143
Cyclotetrasiloxane, octamethyl-	000556-67-2	0.529024	1.18769	0.40672	1.99566	2.64607	0.303872	0.21532	0.361012	2.08173	0.526741	0.330104	0.587278	0.581824	0.462187	0.1371	0.281289	0.0655113	0.172856	0.0251958	0.000940143	0.000940143
Nonane, 2,6-dimethyl-	017302-28-2	0.000940143	0.000940143	0.000940143	0.000940143	0.000940143	0.000940143	0.000940143	0.000940143	0.000940143	0.000940143	0.000940143	0.828058	0.000940143	0.000940143	0.000940143	0.000940143	0.000940143	0.000940143	0.000940143	0.000940143	0.000940143
.alpha.-Pinene	000080-56-8	10.3589	10.4869	12.3581	12.7363	12.1869	15.0825	12.7003	20.076	16.66	11.9591	16.486	11.8983	10.9111	13.573	12.8094	22.2148	19.0753	19.9612	9.45784	10.1544	16.0608
Bicyclo[3.1.0]hex-2-ene, 2-methyl-5-(1-methylethyl)-	002867-05-2	0.000940143	0.000940143	0.000940143	0.000940143	0.000940143	0.520852	0.000940143	0.000940143	0.000940143	0.000940143	0.000940143	0.000940143	0.000940143	0.000940143	0.000940143	0.746653	0.539505	0.355569	0.000940143	0.000940143	0.42078
Silanol, trimethyl-	001066-40-6	0.000940143	0.000940143	0.000940143	0.794505	0.000940143	0.000940143	0.000940143	0.000940143	0.000940143	0.000940143	0.000940143	0.000940143	0.000940143	0.000940143	0.000940143	0.487912	0.000940143	0.000940143	0.000940143	0.000940143	0.000940143
Decane, 2,3,7-trimethyl-	062238-13-5	0.000940143	0.000940143	0.000940143	0.000940143	0.000940143	0.000940143	0.000940143	0.000940143	0.000940143	0.000940143	0.713117	0.687369	0.000940143	0.000940143	0.000940143	0.000940143	0.000940143	0.000940143	0.000940143	0.000940143	0.000940143
Bicyclo[2.2.1]heptane, 7,7-dimethyl-2-methylene-	000471-84-1	0.38534	0.535777	0.605711	0.755083	0.719848	0.73808	0.401955	0.698876	0.726606	0.468301	0.716951	0.582856	0.415812	0.507666	0.477015	0.861238	0.710164	0.767466	0.366656	0.36441	0.542273
Camphene	000079-92-5	0.360379	0.481873	0.680916	0.909738	0.896652	0.755359	0.157763	0.336974	0.355518	0.000940143	0.317836	0.325998	0.153819	0.229155	0.224831	0.413986	0.396371	0.408377	0.145346	0.150678	0.33781
Hexanal	000066-25-1	1.38067	1.53546	1.51021	4.57902	4.54641	3.08562	4.11391	7.30037	9.96488	6.30851	5.78929	5.10502	3.47031	3.25752	2.77203	0.746653	0.366092	0.489348	0.000940143	0.000940143	0.000940143
Cyclohexene, 4-methylene-1-(1-methylethyl)-	000099-84-3	0.000940143	0.000940143	0.617906	0.000940143	0.000940143	0.000940143	0.671813	0.000940143	0.000940143	0.000940143	0.000940143	0.000940143	0.000940143	0.000940143	0.000940143	0.000940143	0.000940143	0.000940143	0.000940143	0.000940143	0.000940143
.beta.-Pinene	000127-91-3	0.000940143	0.539044	0.548798	0.533713	0.549357	0.661556	0.577457	0.734488	0.695466	0.452819	0.62877	0.562758	0.5565	0.5817	0.547067	0.935164	0.756958	0.827314	0.424945	0.464726	0.711178
(+)-2-Carene	1000149-94-6	7.25438	7.12192	8.76045	8.85479	8.52451	10.3677	8.39766	13.755	10.951	0.000940143	11.8853	9.60708	8.44129	10.4001	10.0407	13.8981	13.35	13.0962	5.9229	6.57167	10.5491
p-Xylene	000106-42-3	0.000940143	0.000940143	0.000940143	0.000940143	0.000940143	0.000940143	0.224567	0.752294	0.939398	2.22152	0.000940143	0.000940143	0.690935	0.574649	0.47368	0.000940143	0.000940143	0.000940143	0.000940143	0.000940143	0.000940143
(+)-3-Carene	000498-15-7	61.4672	62.0718	78.2546	80.6635	80.5093	88.3721	70.9555	121.524	96.5348	115.334	108.118	84.8157	75.3463	93.7771	91.4001	121.608	147.263	121.105	55.8445	60.3939	96.898
3-Hexenal	004440-65-7	0.471145	0.414901	0.000940143	0.000940143	0.000940143	0.000940143	0.700119	1.87406	2.85452	2.86012	0.793631	0.920511	0.000940143	0.000940143	0.000940143	0.000940143	0.000940143	0.000940143	0.000940143	0.000940143	0.000940143
.alpha.-Phellandrene	000099-83-2	19.501	17.3148	20.1023	12.8576	12.3763	13.7495	13.7948	35.6115	16.0891	0.000940143	31.8602	16.8023	14.4127	17.5215	16.8123	23.3976	0.000940143	23.4112	10.492	16.6851	17.8091
Bicyclo[2.2.1]hept-2-ene, 2,7,7-trimethyl-	000514-14-7	0.000940143	0.000940143	0.000940143	0.000940143	0.000940143	0.000940143	0.000940143	0.000940143	0.000940143	0.000940143	0.000940143	0.000940143	0.000940143	0.000940143	0.000940143	0.000940143	0.327556	0.000940143	0.000940143	0.000940143	0.000940143
.beta.-Myrcene	000123-35-3	35.7259	32.6694	39.6354	24.0171	23.9633	26.9066	21.7018	59.6493	24.9122	0.000940143	52.5253	28.2183	23.6356	28.9793	28.3874	2.24735	0.000940143	52.4553	16.7722	27.4331	37.0405
Bicyclo[2.2.1]hept-2-ene, 1,7,7-trimethyl-	000464-17-5	0.000940143	0.000940143	0.000940143	0.000940143	0.000940143	0.000940143	0.000940143	0.000940143	0.000940143	0.000940143	0.000940143	0.000940143	0.000940143	0.000940143	0.000940143	0.000940143	0.000940143	0.000940143	1.0492	0.000940143	0.000940143
Cyclohexene, 1-methyl-5-(1-methylethenyl)-	013898-73-2	0.000940143	0.000940143	0.000940143	1.54352	1.55967	1.95998	1.28135	0.000940143	1.65043	0.000940143	0.000940143	1.78877	1.61635	1.95663	1.89805	2.06993	0.000940143	0.000940143	1.15638	0.000940143	0.000940143
D-Limonene	005989-27-5	0.000940143	0.000940143	0.000940143	51.2486	49.5685	50.851	39.8181	0.000940143	50.8105	0.000940143	0.000940143	53.462	46.2708	55.3497	53.3723	0.000940143	0.000940143	0.000940143	30.4606	0.000940143	0.000940143
Cyclopentasiloxane, decamethyl-	000541-02-6	0.000940143	0.000940143	0.000940143	0.000940143	0.000940143	0.000940143	0.000940143	0.000940143	0.000940143	1.13398	0.000940143	0.000940143	0.000940143	0.000940143	0.000940143	0.000940143	0.000940143	0.000940143	0.000940143	0.000940143	0.000940143
Dodecane	000112-40-3	0.254293	0.916375	0.567092	0.000940143	0.000940143	0.000940143	0.000940143	2.10998	0.000940143	0.000940143	2.02433	0.000940143	0.000940143	0.000940143	0.000940143	0.000940143	0.000940143	1.36947	0.000940143	0.722679	0.96898
.beta.-Phellandrene	000555-10-2	33.2297	32.8327	38.8224	39.422	37.571	42.2112	31.3261	51.6367	37.2645	32.5875	45.2408	38.8705	33.4525	40.1902	39.3621	48.7912	47.8948	52.4553	23.5036	25.1812	40.0038
7-Oxabicyclo[4.1.0]heptane	000286-20-4	0.000940143	0.000940143	0.000940143	0.000940143	0.000940143	0.000940143	0.000940143	0.000940143	0.000940143	0.000940143	0.000940143	0.000940143	0.000940143	0.000940143	0.000940143	0.476823	0.000940143	0.000940143	0.000940143	0.000940143	0.000940143
Eucalyptol	000470-82-6	0.000940143	0.308725	0.000940143	0.000940143	0.000940143	0.000940143	0.000940143	0.000940143	0.000940143	0.000940143	0.000940143	0.000940143	0.000940143	0.000940143	0.000940143	0.000940143	0.000940143	0.000940143	0.000940143	0.000940143	0.000940143
2-Hexenal, (E)-	006728-26-3	1.9345	2.20518	2.2765	12.1298	12.6289	7.87449	13.1343	23.192	31.9707	21.9056	16.2177	15.6768	14.0375	13.9608	12.309	16.3377	7.29432	10.6671	1.23911	1.36142	1.49644
trans-.beta.-Ocimene	003779-61-1	0.000940143	0.000940143	0.000940143	0.000940143	8.42979	11.5525	0.000940143	0.000940143	0.000940143	0.000940143	0.000940143	9.08452	6.31533	8.10855	7.30534	0.000940143	0.000940143	0.000940143	4.17424	0.000940143	0.000940143
Furan, 2-pentyl-	003777-69-3	0.000940143	0.000940143	0.000940143	0.000940143	0.000940143	0.000940143	0.000940143	0.000940143	0.000940143	0.000940143	0.000940143	0.000940143	0.000940143	0.000940143	0.000940143	0.861238	0.000940143	0.760425	0.000940143	0.728821	0.755627
.gamma.-Terpinene	000099-85-4	0.000940143	0.000940143	0.000940143	13.6158	13.6708	0.000940143	11.0585	0.000940143	10.8991	0.000940143	0.000940143	14.7121	0.000940143	0.000940143	14.9443	16.8551	0.000940143	18.8698	8.61171	0.000940143	14.1643
.beta.-Ocimene	013877-91-3	11.0454	11.2056	12.9882	14.1313	12.0606	14.4654	8.98266	19.5863	9.80918	11.7269	9.89163	13.1042	7.31578	9.2367	9.03994	10.3866	12.0012	11.9345	5.37762	5.52757	9.30458
1,3,5,7-Cyclooctatetraene	000629-20-9	0.000940143	0.000940143	0.000940143	0.000940143	0.000940143	0.000940143	0.000940143	0.000940143	0.000940143	0.000940143	0.83197	0.000940143	0.659671	0.511191	0.000940143	0.000940143	0.000940143	0.000940143	0.000940143	0.000940143	0.000940143
Styrene	000100-42-5	0.394701	0.289124	0.319116	0.463967	0.587244	0.000940143	1.03791	1.73606	1.7698	0.000940143	0.000940143	0.000940143	0.000940143	0.000940143	0.000940143	0.000940143	0.000940143	0.000940143	0.000940143	0.000940143	0.000940143
Tetracosane, 1-iodo-	1000406-32-0	0.000940143	0.000940143	0.000940143	0.000940143	0.000940143	0.000940143	0.000940143	0.000940143	0.000940143	0.000940143	0.578929	0.000940143	0.000940143	0.000940143	0.000940143	0.000940143	0.000940143	0.000940143	0.000940143	0.000940143	0.000940143
Benzene, 1-methyl-3-(1-methylethyl)-	000535-77-3	13.9627	13.3781	18.0494	16.6179	0.000940143	0.000940143	3.90633	7.70099	8.45977	0.000940143	8.58808	9.3257	0.000940143	0.000940143	0.000940143	13.011	0.000940143	19.926	0.000940143	11.5465	17.7794
Tricyclo[2.2.1.0(2,6)]heptane, 1,3,3-trimethyl-	000488-97-1	0.000940143	0.000940143	0.000940143	3.60863	0.000940143	3.67806	0.000940143	3.13382	0.000940143	0.000940143	3.19753	3.21978	2.93257	3.43732	3.189	0.000940143	2.10847	4.78786	2.70761	3.23465	0.000940143
Cyclohexene, 1-methyl-4-(1-methylethylidene)-	000586-62-9	105.306	0.000940143	48.1723	213.485	0.000940143	76.2764	47.744	113.512	127.156	1.10302	448.574	454.226	415.812	423.055	467.008	487.912	388.113	0.000940143	310.247	77.5908	81.7855
(+)-4-Carene	029050-33-7	595.951	681.156	212.553	397.252	587.244	78.0044	192.486	388.166	462.433	735.348	125.754	141.895	84.4129	194.958	142.437	83.906	0.000940143	478.786	355.374	300.946	364.479
2-Cyclohexen-1-ol, 3-methyl-6-(1-methylethyl)-, acetate	001204-30-4	0.000940143	0.000940143	0.000940143	0.000940143	51.1471	0.000940143	0.000940143	0.000940143	0.000940143	0.000940143	0.000940143	0.000940143	0.000940143	0.000940143	0.000940143	0.000940143	0.000940143	0.000940143	0.000940143	0.000940143	0.000940143
Cyclopentene, 4-ethenyl-1,5,5-trimethyl-	001727-69-1	0.000940143	0.000940143	0.000940143	0.000940143	0.000940143	0.000940143	0.000940143	0.000940143	0.000940143	0.000940143	0.000940143	0.000940143	192.586	0.000940143	0.000940143	0.000940143	0.000940143	0.000940143	0.000940143	0.000940143	0.000940143
Octanal	000124-13-0	0.000940143	0.000940143	0.000940143	2.64127	1.86592	1.54775	0.000940143	0.000940143	3.1815	0.000940143	0.000940143	1.49131	1.1724	1.36435	1.58783	0.000940143	0.000940143	0.000940143	0.000940143	0.000940143	0.000940143
2-Carene	000554-61-0	0.000940143	0.000940143	376.028	0.000940143	0.000940143	459.14	456.682	0.000940143	0.000940143	0.000940143	0.000940143	0.000940143	0.000940143	0.000940143	0.000940143	0.000940143	239.474	0.000940143	0.000940143	290.709	0.000940143
Tridecane	000629-50-5	0.000940143	0.000940143	0.000940143	0.000940143	0.678804	0.427049	0.000940143	0.000940143	1.13662	1.01401	0.000940143	0.864235	0.565879	0.606379	0.493694	0.576623	0.000940143	0.000940143	0.85365	0.000940143	0.000940143
cis-2-(2-Pentenyl)furan	070424-13-4	0.000940143	0.000940143	0.000940143	0.000940143	0.000940143	0.000940143	0.000940143	0.000940143	0.000940143	0.000940143	0.000940143	0.000940143	0.000940143	0.000940143	0.000940143	2.46913	0.000940143	3.50641	4.98276	4.40159	5.98575
3-Hexen-1-ol, acetate, (Z)-	003681-71-8	0.000940143	0.000940143	0.000940143	0.000940143	0.000940143	0.000940143	1.04169	1.2197	0.447382	1.66808	1.06201	0.972767	0.000940143	0.000940143	0.000940143	0.377023	0.000940143	0.000940143	0.000940143	0.000940143	0.000940143
2-Heptenal, (Z)-	057266-86-1	1.8409	1.99283	0.000940143	0.000940143	2.92991	1.99701	0.000940143	0.000940143	0.000940143	0.000940143	0.000940143	1.3466	0.000940143	0.000940143	0.000940143	0.000940143	0.000940143	0.000940143	0.000940143	0.000940143	0.663766
Cyclohexene, 1-methyl-3-(1-methylethenyl)-, (.+/-.)-	000499-03-6	0.000940143	0.360996	0.390257	0.351766	0.000940143	0.000940143	0.000940143	0.000940143	0.000940143	0.000940143	0.307867	0.000940143	0.000940143	0.000940143	0.000940143	0.000940143	0.000940143	0.000940143	0.000940143	0.000940143	0.000940143
2-Penten-1-ol, (Z)-	001576-95-0	0.000940143	0.000940143	0.000940143	0.000940143	0.000940143	0.000940143	0.000940143	0.000940143	0.000940143	0.000940143	0.000940143	0.000940143	0.000940143	0.000940143	0.000940143	1.20869	0.611071	0.591442	0.878094	1.01953	1.48755
Prenol	000556-82-1	0.000940143	0.000940143	0.000940143	0.000940143	0.000940143	0.000940143	0.000940143	0.000940143	0.000940143	0.000940143	0.000940143	0.000940143	0.978564	1.00123	0.960702	0.000940143	0.000940143	0.000940143	0.000940143	0.000940143	0.000940143
5-Hepten-2-one, 6-methyl-	000110-93-0	0.482065	0.498208	0.595548	1.43739	1.49653	1.00715	0.679361	2.98247	4.37002	2.88334	1.74445	2.39574	0.000940143	0.669837	0.663819	0.000940143	0.000940143	0.000940143	0.000940143	0.13778	0.314104
1,6-Dioxaspiro[4.4]nonane, 2-ethyl-	038401-84-2	0.000940143	0.000940143	0.000940143	0.000940143	0.000940143	0.000940143	0.000940143	0.000940143	0.000940143	0.000940143	0.000940143	0.000940143	0.000940143	0.000940143	0.000940143	0.000940143	0.000940143	0.000940143	0.366656	0.000940143	0.325957
Phosphonoacetic Acid, 3TMS derivative	053044-27-2	0.000940143	0.000940143	0.000940143	0.000940143	0.000940143	0.000940143	0.364213	0.000940143	0.000940143	0.000940143	0.000940143	0.000940143	0.000940143	0.000940143	0.000940143	0.876023	0.000940143	0.000940143	0.000940143	0.000940143	0.000940143
1-Hexanol	000111-27-3	0.000940143	0.000940143	0.000940143	0.894576	0.000940143	0.000940143	0.509521	1.52684	1.33384	1.73387	1.25371	1.19385	0.759716	0.000940143	0.443658	2.07363	0.999184	1.94331	2.14353	2.19056	3.1114
2,4,6-Octatriene, 2,6-dimethyl-	000673-84-7	0.000940143	0.000940143	0.000940143	0.000940143	0.000940143	0.000940143	0.000940143	0.000940143	0.000940143	0.000940143	0.000940143	0.000940143	0.000940143	0.913093	0.416971	0.000940143	0.000940143	0.000940143	0.000940143	0.000940143	0.000940143
2,4,6-Octatriene, 2,6-dimethyl-, (E,Z)-	007216-56-0	0.425902	0.385498	0.487821	0.588298	0.000940143	0.000940143	0.411391	0.654362	0.000940143	0.000940143	0.44474	0.502462	0.000940143	0.000940143	0.000940143	0.53966	0.000940143	0.57736	0.000940143	0.202268	0.497825
2,6-Dimethyl-1,3,5,7-octatetraene, E,E-	000460-01-5	0.000940143	6.23985	0.000940143	0.000940143	0.000940143	5.43069	0.000940143	0.000940143	0.000940143	0.000940143	2.38473	0.000940143	0.000940143	3.06715	0.000940143	0.000940143	0.000940143	5.94962	0.000940143	0.000940143	7.85259
Bicyclo[3.2.1]oct-2-ene, 3-methyl-4-methylene-	049826-53-1	6.47434	0.000940143	0.000940143	5.30681	0.000940143	0.000940143	1.85126	0.000940143	0.000940143	0.000940143	0.000940143	0.000940143	0.000940143	0.000940143	0.000940143	0.000940143	0.000940143	0.000940143	0.000940143	0.000940143	0.000940143
Nonanal	000124-19-6	0.000940143	0.000940143	0.000940143	0.000940143	2.17849	2.36975	0.000940143	9.30351	0.000940143	0.000940143	4.29404	0.000940143	1.96963	2.59826	2.64193	0.000940143	0.000940143	0.000940143	0.000940143	0.000940143	0.000940143
3-Hexen-1-ol, (E)-	000928-97-2	0.000940143	0.000940143	0.000940143	0.000940143	4.29383	2.76471	0.000940143	0.000940143	0.000940143	6.81164	0.000940143	0.000940143	2.14159	2.1329	0.000940143	5.47053	1.59649	4.54143	2.25634	3.13229	3.46699
Tetradecane	000629-59-4	0.000940143	0.000940143	0.000940143	0.500356	0.000940143	0.000940143	0.690684	1.558	0.991298	0.000940143	1.17703	0.434128	0.000940143	0.000940143	0.000940143	0.506393	0.000940143	0.675934	0.000940143	0.313229	0.515604
2-Hexen-1-ol, (E)-	000928-95-0	0.000940143	0.000940143	0.000940143	0.000940143	0.000940143	0.000940143	0.279293	0.435351	0.809647	0.708256	0.774461	0.783841	0.000940143	0.000940143	0.000940143	6.72727	2.86268	6.19606	1.9743	1.97764	2.52468
p-Mentha-1,5,8-triene	021195-59-5	5.7411	5.74981	7.72383	4.1848	4.04125	4.51734	1.79087	2.66196	0.000940143	0.000940143	0.000940143	2.82183	2.20724	2.71813	2.92547	4.65734	0.000940143	6.93536	4.08022	3.82836	6.22281
Benzene, 1,3-bis(1,1-dimethylethyl)-	001014-60-4	0.675515	0.635419	0.607743	2.22886	0.704061	0.799792	1.53234	4.49596	4.6399	0.000940143	4.67744	4.30108	0.897278	0.000940143	0.787242	0.994305	0.000940143	1.82009	0.488875	0.35008	0.465229
2-Octenal, (E)-	002548-87-0	1.27303	0.000940143	0.000940143	2.02265	1.93538	1.50084	0.39252	2.41713	1.94108	0.000940143	0.000940143	1.01296	1.72577	1.89317	1.80799	1.13476	0.000940143	1.18992	0.26136	0.000940143	0.000940143
Benzene, 1-methyl-4-(1-methylethenyl)-	001195-32-0	16.5369	17.6415	18.3949	11.0988	17.4595	15.6502	6.54829	7.83454	7.99267	4.76041	11.2335	11.5365	8.03486	10.7879	11.375	13.5654	12.4141	19.5035	9.34502	9.25357	15.2607
Bicyclosesquiphellandrene	054324-03-7	0.000940143	0.000940143	0.000940143	0.000940143	0.000940143	0.000940143	0.000940143	0.000940143	0.000940143	0.000940143	0.000940143	0.000940143	0.000940143	0.000940143	0.000940143	0.000940143	0.000940143	0.000940143	0.000940143	0.000940143	0.512641
1-Octen-3-ol	003391-86-4	0.000940143	0.000940143	0.000940143	0.000940143	0.000940143	0.000940143	0.258535	0.712231	0.000940143	0.000940143	0.000940143	0.000940143	0.000940143	0.000940143	0.000940143	0.000940143	0.000940143	0.000940143	0.000940143	0.000940143	0.000940143
Benzene, 2-ethyl-1,4-dimethyl-	001758-88-9	0.000940143	0.000940143	0.000940143	0.000940143	0.71669	0.792386	0.000940143	0.000940143	0.000940143	0.000940143	0.000940143	0.000940143	0.000940143	0.000940143	0.000940143	0.000940143	0.000940143	0.000940143	1.10185	0.000940143	0.000940143
Benzene, 4-ethyl-1,2-dimethyl-	000934-80-5	0.57099	0.677889	0.914664	0.000940143	0.000940143	0.000940143	0.000940143	0.000940143	0.000940143	0.000940143	0.000940143	0.000940143	0.000940143	0.000940143	0.000940143	0.000940143	0.000940143	0.894204	0.000940143	0.000940143	1.40161
Formic acid, heptyl ester	000112-23-2	0.000940143	0.000940143	0.000940143	0.000940143	0.000940143	0.000940143	0.000940143	0.000940143	0.000940143	0.000940143	0.000940143	0.000940143	0.000940143	0.000940143	0.000940143	0.000940143	0.000940143	0.000940143	0.000940143	0.000940143	1.54089
2,4-Heptadienal, (E,E)-	004313-03-5	0.000940143	0.000940143	0.000940143	0.527648	0.663018	0.000940143	0.241551	0.000940143	0.768126	0.000940143	0.448574	0.518541	0.587764	0.339854	0.753884	2.37303	0.000940143	0.000940143	0.000940143	0.000940143	0.000940143
Cyclohexene, 4-ethenyl-4-methyl-3-(1-methylethenyl)-1-(1-methylethyl)-, (3R-trans)-	020307-84-0	0.000940143	1.33291	1.25004	0.000940143	0.000940143	0.000940143	0.000940143	0.000940143	0.000940143	0.000940143	0.000940143	0.000940143	0.000940143	0.000940143	0.000940143	0.000940143	0.000940143	0.000940143	0.000940143	0.000940143	0.000940143
Ylangene	014912-44-8	0.000940143	0.68769	0.000940143	0.439707	0.000940143	0.16613	0.264196	1.31763	0.602045	0.557316	1.21153	0.627073	0.000940143	0.000940143	0.436986	0.273526	0.473443	0.380213	0.189909	0.526143	1.04306
Copaene	003856-25-5	6.78636	9.00041	8.08969	0.000940143	0.000940143	0.000940143	6.35957	10.3719	0.000940143	4.72171	13.7639	5.18541	0.000940143	0.344085	0.000940143	2.64655	7.2668	4.96389	1.48167	1.54567	3.91148
Cyclohexane, ethenyl-	000695-12-5	0.000940143	0.000940143	0.000940143	0.000940143	0.000940143	0.000940143	0.000940143	0.000940143	0.000940143	0.000940143	0.000940143	0.000940143	0.000940143	0.324342	0.000940143	0.000940143	0.000940143	0.000940143	0.000940143	0.000940143	0.000940143
Decanal	000112-31-2	0.19033	0.000940143	0.258138	0.000940143	0.000940143	0.000940143	0.000940143	0.000940143	0.274034	0.000940143	0.000940143	0.000940143	0.437696	0.000940143	0.530388	0.000940143	0.000940143	0.000940143	0.000940143	0.000940143	0.000940143
Cyclohexane, methylene-	001192-37-6	0.000940143	0.000940143	0.000940143	0.000940143	0.000940143	0.000940143	0.000940143	0.000940143	0.000940143	0.000940143	0.000940143	0.000940143	0.000940143	0.000940143	0.000940143	0.000940143	0.000940143	0.000940143	0.729551	0.990869	1.4668
Benzaldehyde	000100-52-7	0.210611	0.266255	0.388224	0.715661	0.65986	0.577627	0.243438	0.000940143	0.000940143	0.580538	1.06201	0.872275	0.575258	0.701566	0.73387	0.883416	0.553267	0.954052	0.000940143	0.000940143	0.000940143
1H-Cycloprop[e]azulene, 1a,2,3,4,4a,5,6,7b-octahydro-1,1,4,7-tetramethyl-, [1aR-(1a.alpha.,4.alpha.,4a.beta.,7b.alpha.)]-	000489-40-7	0.811242	0.860838	0.890273	0.606492	0.486213	0.000940143	1.98147	8.59128	3.7524	0.000940143	3.40073	1.37072	0.000940143	0.000940143	0.920673	1.21608	0.000940143	1.69335	0.539642	0.642836	1.56459
2-Nonenal, (E)-	018829-56-6	0.000940143	0.000940143	0.000940143	0.000940143	0.000940143	0.000940143	0.000940143	0.000940143	0.000940143	0.000940143	0.000940143	0.000940143	0.000940143	0.000940143	0.000940143	0.000940143	0.924865	0.000940143	2.57599	3.07087	3.08177
3,5-Heptadienal, 2-ethylidene-6-methyl-	099172-18-6	0.000940143	0.000940143	0.000940143	0.000940143	0.000940143	0.000940143	0.000940143	0.000940143	0.000940143	0.000940143	0.000940143	0.000940143	0.000940143	0.000940143	0.000940143	0.000940143	0.000940143	0.000940143	0.453149	0.000940143	0.000940143
3-Methyl-2-(2-methyl-2-butenyl)-furan	015186-51-3	0.000940143	0.000940143	0.000940143	0.000940143	0.000940143	0.000940143	0.000940143	0.000940143	0.000940143	0.000940143	0.000940143	0.000940143	0.000940143	0.000940143	0.000940143	0.000940143	0.000940143	0.000940143	0.000940143	0.000940143	0.634134
1,7-Octadien-3-one, 2-methyl-6-methylene-	041702-60-7	0.343218	0.431235	0.489853	0.876381	0.000940143	0.000940143	0.000940143	0.000940143	0.000940143	0.000940143	0.000940143	0.000940143	0.000940143	0.000940143	0.000940143	0.000940143	0.000940143	0.000940143	0.000940143	0.000940143	0.000940143
Linalool	000078-70-6	3.04216	3.54463	4.22778	0.000940143	0.000940143	0.000940143	0.000940143	0.000940143	0.000940143	0.000940143	0.000940143	0.000940143	1.09111	1.26564	1.39435	2.90899	1.74513	2.39041	0.000940143	0.000940143	0.000940143
1-Octanol	000111-87-5	0.000940143	0.235219	0.296758	0.633784	0.568301	0.444329	0.300051	0.983769	0.908258	0.522484	0.64794	0.570797	0.309827	0.391326	0.470344	0.724475	0.338567	0.000940143	0.979629	1.1137	1.43125
2-Cyclohexen-1-ol, 1-methyl-4-(1-methylethyl)-, trans-	029803-81-4	0.352578	0.503108	0.528472	0.000940143	0.000940143	0.000940143	0.000940143	0.000940143	0.000940143	0.000940143	0.000940143	0.000940143	0.000940143	0.000940143	0.000940143	0.000940143	0.000940143	0.000940143	0.000940143	0.000940143	0.000940143
.beta.-ylangene	1000374-19-1	0.287055	0.514542	0.420745	0.000940143	0.000940143	0.000940143	0.371761	0.890288	0.000940143	0.000940143	0.943155	0.000940143	0.000940143	0.000940143	0.000940143	0.000940143	0.000940143	0.587921	0.000940143	0.000940143	0.000940143
2,6-Nonadienal, (E,Z)-	000557-48-2	0.000940143	0.000940143	0.000940143	0.000940143	0.000940143	0.000940143	0.000940143	0.000940143	0.000940143	0.000940143	0.000940143	0.000940143	3.5641	3.59597	4.23643	7.24475	3.77103	4.3302	18.2576	22.5197	28.3286
Naphthalene, 1,2,3,4,4a,5,6,8a-octahydro-7-methyl-4-methylene-1-(1-methylethyl)-, (1.alpha.,4a.beta.,8a.alpha.)-	039029-41-9	0.000940143	0.000940143	1.63623	1.47378	0.000940143	1.75016	0.000940143	0.000940143	0.000940143	0.000940143	0.000940143	0.000940143	0.000940143	0.000940143	0.000940143	0.000940143	0.000940143	0.000940143	0.000940143	0.000940143	0.000940143
.beta.-copaene	1000374-18-9	0.000940143	0.000940143	0.000940143	0.000940143	0.000940143	0.000940143	0.000940143	1.98534	0.000940143	0.000940143	0.000940143	0.000940143	0.000940143	0.000940143	0.000940143	0.000940143	0.000940143	0.000940143	0.000940143	0.000940143	0.000940143
Caryophyllene	000087-44-5	3.46338	4.21435	4.43104	3.30538	2.75626	3.50526	2.88728	7.03328	4.1728	1.12624	5.94265	2.46006	1.43502	0.000940143	2.05484	2.26214	5.5602	3.76692	1.54184	1.91418	4.03001
3(2H)-Furanone, 4-methoxy-2,5-dimethyl-	004077-47-8	0.000940143	0.000940143	0.000940143	0.000940143	0.000940143	0.000940143	0.000940143	0.000940143	0.000940143	0.000940143	0.000940143	0.000940143	0.000940143	0.000940143	0.000940143	0.000940143	0.000940143	0.000940143	0.607333	0.000940143	0.000940143
1H-Cycloprop[e]azulene, decahydro-1,1,7-trimethyl-4-methylene-	072747-25-2	0.000940143	0.000940143	0.000940143	0.000940143	0.000940143	0.431986	0.000940143	0.000940143	0.000940143	0.000940143	0.000940143	0.000940143	0.000940143	0.163934	0.000940143	0.000940143	0.000940143	0.000940143	0.000940143	0.000940143	0.000940143
2-Butenoic acid, 3-hexenyl ester, (E,Z)-	065405-80-3	0.000940143	0.000940143	0.000940143	0.000940143	0.000940143	0.000940143	0.000940143	0.000940143	0.000940143	0.000940143	0.000940143	0.000940143	0.000940143	0.000940143	0.000940143	1.1976	0.745948	0.454143	0.000940143	0.000940143	0.000940143
(-)-Aristolene	006831-16-9	0.000940143	0.000940143	0.000940143	0.000940143	0.000940143	0.000940143	0.000940143	1.06835	0.000940143	0.000940143	0.000940143	0.000940143	0.000940143	0.000940143	0.000940143	0.000940143	0.000940143	0.000940143	0.000940143	0.000940143	0.518567
1,2,4-Metheno-1H-indene, octahydro-1,7a-dimethyl-5-(1-methylethyl)-, [1S-(1.alpha.,2.alpha.,3a.beta.,4.alpha.,5.alpha.,7a.be	022469-52-9	0.000940143	0.000940143	0.000940143	0.000940143	0.000940143	0.000940143	0.000940143	0.000940143	0.000940143	0.000940143	0.48308	0.000940143	0.000940143	0.000940143	0.000940143	0.000940143	0.000940143	0.000940143	0.000940143	0.000940143	0.000940143
Terpinen-4-ol	000562-74-3	1.15602	1.50279	1.66266	0.397252	0.292359	0.274003	0.000940143	0.000940143	0.000940143	0.000940143	0.000940143	0.000940143	0.000940143	0.000940143	0.000940143	0.000940143	0.000940143	0.000940143	0.000940143	0.000940143	0.000940143
1-Cyclohexene-1-carboxaldehyde, 2,6,6-trimethyl-	000432-25-7	0.000940143	0.000940143	0.000940143	0.000940143	0.000940143	0.000940143	0.000940143	0.000940143	0.000940143	0.000940143	0.000940143	0.000940143	0.000940143	0.000940143	0.000940143	0.676423	0.655113	0.950532	0.812284	0.000940143	1.0401
Bicyclo[5.1.0]octane	000286-43-1	0.000940143	0.000940143	0.000940143	0.000940143	0.000940143	0.000940143	0.000940143	0.000940143	0.000940143	0.000940143	0.000940143	0.000940143	0.000940143	0.000940143	0.000940143	0.000940143	0.000940143	0.000940143	0.942024	1.84867	0.000940143
(1S,4aR,8aS)-1-Isopropyl-7-methyl-4-methylene-1,2,3,4,4a,5,6,8a-octahydronaphthalene	006980-46-7	0.000940143	0.000940143	0.000940143	0.000940143	0.000940143	0.000940143	0.000940143	0.000940143	0.000940143	0.000940143	0.000940143	0.000940143	0.000940143	0.000940143	0.000940143	0.000940143	0.000940143	0.000940143	0.218113	0.000940143	0.000940143
cis-muurola-3,5-diene	1000365-95-4	0.38066	0.000940143	0.000940143	0.000940143	0.000940143	0.323373	0.351003	1.04609	0.000940143	0.000940143	0.977661	0.000940143	0.000940143	0.332803	0.350256	0.000940143	0.000940143	0.000940143	0.218113	0.000940143	0.000940143
Butanoic acid	000107-92-6	0.000940143	0.000940143	0.000940143	0.000940143	0.000940143	0.000940143	0.000940143	0.000940143	0.000940143	0.000940143	0.000940143	0.000940143	0.000940143	0.000940143	0.000940143	1.39351	0.638597	0.000940143	1.00595	1.53748	0.000940143
(1S,4S,4aS)-1-Isopropyl-4,7-dimethyl-1,2,3,4,4a,5-hexahydronaphthalene	267665-20-3	0.542908	1.29044	1.27037	0.000940143	0.000940143	0.846693	0.000940143	0.000940143	0.000940143	0.677294	0.000940143	0.000940143	0.000940143	0.000940143	0.000940143	0.000940143	1.33775	1.28146	0.000940143	0.98268	1.88462
1H-Cycloprop[e]azulene, 1a,2,3,5,6,7,7a,7b-octahydro-1,1,4,7-tetramethyl-, [1aR-(1a.alpha.,7.alpha.,7a.beta.,7b.alpha.)]-	021747-46-6	0.000940143	0.000940143	0.000940143	0.000940143	0.000940143	0.000940143	0.000940143	0.000940143	0.000940143	0.000940143	0.000940143	0.000940143	0.000940143	0.000940143	0.000940143	0.000940143	0.000940143	0.000940143	0.78408	0.000940143	0.000940143
Alloaromadendrene	025246-27-9	0.000940143	0.000940143	0.000940143	0.000940143	0.000940143	0.000940143	1.10774	3.93953	2.68844	0.000940143	3.15152	0.000940143	0.000940143	1.1634	1.2309	1.00909	2.44153	2.03836	0.000940143	0.757482	1.52014
Silanediol, dimethyl-	001066-42-8	1.56632	1.2643	1.24801	4.01498	3.73816	3.36702	0.394407	1.67819	3.34239	0.379285	1.19236	0.458246	0.000940143	3.18701	0.627125	0.225474	0.000940143	0.000940143	0.00188029	0.000940143	0.0266692
1-Isopropyl-4,7-dimethyl-1,2,3,4,5,6-hexahydronaphthalene	016729-00-3	1.25119	0.000940143	1.76428	0.000940143	0.000940143	0.000940143	1.2889	2.74654	0.000940143	1.49392	2.87547	2.41182	0.000940143	0.000940143	0.000940143	0.000940143	1.73687	1.91162	1.1545	0.800475	1.97352
.beta.-Guaiene	000088-84-6	0.000940143	0.000940143	0.000940143	0.000940143	1.18712	1.74769	0.000940143	0.000940143	0.000940143	0.000940143	0.000940143	0.000940143	0.000940143	0.000940143	0.000940143	0.000940143	0.000940143	0.000940143	0.000940143	0.000940143	0.000940143
.beta.-Panasinsene	1000159-39-0	0.000940143	0.000940143	0.000940143	0.000940143	0.000940143	0.000940143	0.000940143	0.000940143	0.000940143	0.000940143	0.000940143	0.000940143	0.000940143	2.03419	1.70458	0.000940143	0.000940143	0.000940143	0.000940143	0.000940143	0.000940143
4,7-Methanoazulene, 1,2,3,4,5,6,7,8-octahydro-1,4,9,9-tetramethyl-, [1S-(1.alpha.,4.alpha.,7.alpha.)]-	000514-51-2	0.000940143	1.1859	1.1911	0.000940143	0.000940143	0.000940143	0.988848	0.000940143	0.000940143	0.000940143	1.87097	0.000940143	0.000940143	0.000940143	0.000940143	0.000940143	0.000940143	0.000940143	0.000940143	0.000940143	0.000940143
Naphthalene, 1,2,3,5,6,7,8,8a-octahydro-1,8a-dimethyl-7-(1-methylethenyl)-, [1R-(1.alpha.,7.beta.,8a.alpha.)]-	004630-07-3	0.96413	0.000940143	0.000940143	0.000940143	0.000940143	0.000940143	0.000940143	0.000940143	0.000940143	0.000940143	0.000940143	0.000940143	0.000940143	0.000940143	0.000940143	0.000940143	2.21857	1.54549	0.91758	0.671498	0.000940143
Humulene	006753-98-6	2.83935	3.23427	3.67898	2.83232	2.32056	3.06093	1.79276	3.50774	3.76797	0.000940143	3.11318	2.31133	1.31309	2.18578	2.16158	2.4026	0.000940143	3.27757	2.6324	0.000940143	4.68192
2,6-Octadienal, 3,7-dimethyl-, (Z)-	000106-26-3	0.000940143	0.000940143	0.000940143	0.000940143	0.000940143	0.000940143	0.000940143	0.000940143	0.000940143	0.000940143	0.000940143	0.000940143	0.000940143	0.000940143	0.000940143	0.000940143	0.000940143	0.000940143	4.45628	3.72599	6.34134
.gamma.-Muurolene	030021-74-0	0.000940143	2.51554	2.3578	1.8498	1.47127	2.59192	1.76068	5.16367	3.17631	0.000940143	5.02249	3.11527	1.6226	2.59826	2.68863	2.40629	0.000940143	3.50288	1.72798	0.000940143	4.26707
Naphthalene, 2,3,4,4a,5,6-hexahydro-1,4a-dimethyl-7-(1-methylethyl)-	000473-14-3	0.000940143	0.000940143	0.000940143	0.000940143	0.000940143	0.000940143	0.000940143	0.000940143	0.000940143	1.46296	0.000940143	0.000940143	0.000940143	0.000940143	0.000940143	0.000940143	2.28739	0.000940143	0.000940143	0.000940143	0.000940143
2(3H)-Furanone, 5-ethyldihydro-	000695-06-7	0.000940143	0.000940143	0.000940143	0.000940143	0.000940143	0.000940143	0.000940143	0.000940143	0.000940143	0.000940143	0.000940143	0.000940143	0.000940143	0.000940143	0.000940143	0.768831	0.927617	0.665372	0.996552	1.28977	1.64756
.alpha.-Terpineol	000098-55-5	0.652114	0.859204	1.10573	0.439707	0.413597	0.525789	0.000940143	0.000940143	0.000940143	0.000940143	0.000940143	0.000940143	0.000940143	0.000940143	0.291213	0.000940143	0.000940143	0.000940143	0.000940143	0.000940143	0.000940143
Germacrene D	023986-74-5	3.96261	5.24343	4.91886	2.60488	2.13744	4.51734	1.12472	2.50616	0.000940143	0.754699	0.877978	0.727566	1.10049	1.56883	1.818	1.40829	1.81945	2.06653	0.85177	0.845514	2.31725
Neoisolongifolene	1000156-12-4	0.000940143	0.000940143	0.000940143	0.000940143	0.000940143	0.000940143	0.000940143	0.000940143	0.705846	0.000940143	0.000940143	0.558738	0.000940143	0.000940143	0.000940143	0.000940143	0.000940143	0.000940143	0.000940143	0.000940143	0.000940143
Naphthalene, 1,2,3,5,6,8a-hexahydro-4,7-dimethyl-1-(1-methylethyl)-, (1S-cis)-	000483-76-1	2.38692	3.05458	3.0692	1.65876	1.74595	2.64129	1.11717	3.7036	1.64005	1.92739	3.048	1.8169	0.000940143	2.15405	2.26499	2.04405	0.000940143	2.93961	0.65434	0.698112	2.00019
2-Nonen-1-ol, (E)-	031502-14-4	0.000940143	0.000940143	0.000940143	0.000940143	0.000940143	0.000940143	0.000940143	0.000940143	0.000940143	0.000940143	0.000940143	0.000940143	0.000940143	0.000940143	0.000940143	0.000940143	0.000940143	0.000940143	1.14321	1.81591	2.46245
(6Z)-Nonen-1-ol	035854-86-5	0.000940143	0.000940143	0.000940143	0.000940143	0.000940143	0.000940143	0.000940143	0.000940143	0.000940143	0.000940143	0.000940143	0.000940143	0.000940143	0.000940143	0.000940143	0.000940143	0.000940143	0.000940143	12.0902	16.378	27.7952
.alpha.-Muurolene	031983-22-9	1.60688	2.27052	2.41878	1.36158	1.21553	1.90074	1.18133	4.24222	2.0345	2.31828	3.73812	1.94553	1.5507	2.12938	2.23163	0.000940143	4.26649	3.50641	0.000940143	0.000940143	0.000940143
3-Cyclohexen-1-one, 2-isopropyl-5-methyl-	1000155-47-0	0.000940143	0.717092	0.894338	0.000940143	0.000940143	0.000940143	0.000940143	0.000940143	0.000940143	0.000940143	0.000940143	0.000940143	0.000940143	0.000940143	0.000940143	0.000940143	0.000940143	0.000940143	0.000940143	0.000940143	0.000940143
(1S,2E,6E,10R)-3,7,11,11-Tetramethylbicyclo[8.1.0]undeca-2,6-diene	024703-35-3	0.000940143	0.000940143	0.000940143	0.000940143	0.000940143	0.644277	0.000940143	0.000940143	0.000940143	0.000940143	0.000940143	0.000940143	0.000940143	0.000940143	0.000940143	0.000940143	0.000940143	0.000940143	0.000940143	0.000940143	0.000940143
2,6-Octadienal, 3,7-dimethyl-, (E)-	000141-27-5	0.000940143	0.000940143	0.000940143	0.000940143	0.000940143	0.000940143	0.000940143	0.000940143	0.000940143	0.000940143	0.000940143	0.000940143	0.000940143	0.000940143	0.000940143	1.27522	1.1726	1.39763	12.2971	10.2977	17.2757
2-Cyclohexen-1-ol, 3-methyl-6-(1-methylethyl)-, trans-	016721-39-4	0.000940143	0.233586	0.000940143	0.000940143	0.000940143	0.000940143	0.000940143	0.000940143	0.000940143	0.000940143	0.000940143	0.000940143	0.000940143	0.000940143	0.000940143	0.000940143	0.000940143	0.000940143	0.000940143	0.000940143	0.000940143
3,6-Nonadien-1-ol, (E,Z)-	056805-23-3	0.000940143	0.000940143	0.000940143	0.000940143	0.000940143	0.000940143	0.000940143	0.000940143	0.000940143	0.000940143	0.000940143	0.000940143	0.000940143	0.000940143	0.000940143	0.000940143	0.000940143	0.000940143	0.000940143	5.87561	7.43774
1-Isopropyl-4,7-dimethyl-1,2,3,5,6,8a-hexahydronaphthalene	016729-01-4	9.09528	12.0713	13.4354	10.553	0.000940143	4.98636	5.07634	15.8026	8.09647	8.24364	13.4956	8.68255	6.15901	9.34246	10.6745	0.000940143	13.7078	10.9487	0.000940143	0.000940143	13.2161
2,4-Decadienal, (E,E)-	025152-84-5	0.000940143	0.000940143	0.000940143	0.000940143	0.000940143	0.000940143	0.000940143	0.000940143	0.000940143	0.000940143	0.000940143	0.000940143	0.000940143	0.193548	0.279871	0.000940143	0.000940143	0.000940143	0.000940143	0.000940143	0.000940143
Oxime-, methoxy-phenyl-_	1000222-86-6	0.244933	0.000940143	0.000940143	0.000940143	0.000940143	0.000940143	0.000940143	0.000940143	0.000940143	0.000940143	0.000940143	0.000940143	0.000940143	0.000940143	0.000940143	0.000940143	0.000940143	0.000940143	0.000940143	0.000940143	0.000940143
Ethanone, 1-(4-methylphenyl)-	000122-00-9	0.000940143	3.46295	4.81723	3.54798	3.34666	2.88814	0.95488	1.96309	2.09678	1.11076	1.57959	1.64808	1.77267	2.46429	2.53185	2.90529	2.83515	0.000940143	0.000940143	0.000940143	0.000940143
Selina-3,7(11)-diene	006813-21-4	0.000940143	0.000940143	0.000940143	0.000940143	0.000940143	0.000940143	0.577457	1.66929	1.24042	0.866936	1.6486	1.3265	0.531489	0.796753	0.683833	1.09041	1.74513	1.53493	0.000940143	1.43512	2.47134
Cubenene	029837-12-5	1.44152	1.45052	1.49192	0.667142	0.000940143	0.755359	0.622748	1.87851	1.22485	0.000940143	1.56809	0.896393	0.325146	0.546446	0.460337	0.901898	0.000940143	1.11951	0.000940143	0.000940143	1.61793
2H-Pyran-2-one, tetrahydro-6-methyl-	000823-22-3	0.000940143	0.000940143	0.000940143	0.000940143	0.000940143	0.000940143	0.000940143	0.000940143	0.000940143	0.000940143	0.000940143	0.000940143	0.000940143	0.000940143	0.000940143	0.000940143	0.000940143	0.000940143	0.98151	1.13622	0.000940143
Naphthalene, 1,2,4a,5,6,8a-hexahydro-4,7-dimethyl-1-(1-methylethyl)-, [1S-(1.alpha.,4a.beta.,8a.alpha.)]-	024406-05-1	1.20906	1.30514	1.25817	0.512486	0.501999	0.762764	0.301938	1.16628	0.000940143	0.448949	0.759125	0.399558	0.32202	0.482988	0.537059	0.754046	0.745948	0.978695	0.000940143	0.000940143	1.84017
2,6-Octadien-1-ol, 3,7-dimethyl-, (Z)-	000106-25-2	0.000940143	0.000940143	0.000940143	0.000940143	0.000940143	0.000940143	0.000940143	0.000940143	0.000940143	0.000940143	0.000940143	0.000940143	0.000940143	0.000940143	0.000940143	0.000940143	0.000940143	0.000940143	0.673143	0.511812	1.25049
Benzene, tert-butyl-	000098-06-6	0.000940143	0.000940143	0.000940143	0.000940143	0.000940143	0.000940143	0.000940143	0.000940143	0.000940143	0.000940143	0.000940143	0.000940143	1.85083	0.000940143	3.60263	0.000940143	0.000940143	0.000940143	0.663741	0.546616	1.30086
Benzaldehyde, 4-propyl-	028785-06-0	0.000940143	0.000940143	0.000940143	0.000940143	0.000940143	0.000940143	0.000940143	0.000940143	0.000940143	0.468301	0.417902	0.643152	0.000940143	0.000940143	0.000940143	0.000940143	0.000940143	0.000940143	0.000940143	0.000940143	0.000940143
1,5-Cyclodecadiene, 1,5-dimethyl-8-(1-methylethylidene)-, (E,E)-	015423-57-1	0.000940143	0.000940143	0.000940143	0.000940143	0.000940143	0.000940143	0.377423	0.000940143	0.000940143	0.272466	0.000940143	0.791881	0.000940143	0.000940143	0.000940143	0.000940143	0.927617	0.57736	0.32717	0.321418	0.770443
Benzenemethanol, .alpha.,.alpha.,4-trimethyl-	001197-01-9	12.9487	14.7992	19.6145	15.0107	13.1656	12.5399	3.39681	4.71853	3.51366	2.97622	4.2557	5.50699	9.41047	11.9513	14.3438	0.000940143	0.000940143	0.000940143	0.000940143	0.000940143	0.000940143
Geraniol	000106-24-1	0.000940143	0.000940143	0.000940143	0.000940143	0.000940143	0.000940143	0.000940143	0.000940143	0.000940143	0.000940143	0.000940143	0.000940143	0.000940143	0.000940143	0.000940143	29.4226	25.4338	32.2477	32.905	29.8898	42.3744
5,9-Undecadien-2-one, 6,10-dimethyl-, (E)-	003796-70-1	0.294855	0.374064	0.548798	0.691401	0.527257	0.550474	0.334019	0.83242	1.51549	1.05271	0.517585	0.920511	0.000940143	0.000940143	0.663819	0.000940143	0.000940143	0.000940143	0.000940143	0.000940143	0.000940143
(E)-3,7-Dimethylocta-2,6-dien-1-yl stearate	028219-83-2	0.000940143	0.000940143	0.000940143	0.000940143	0.000940143	0.000940143	0.000940143	0.000940143	0.000940143	0.000940143	0.000940143	0.000940143	0.000940143	0.000940143	0.000940143	0.000940143	0.000940143	0.000940143	0.000940143	0.329607	0.000940143
Cyclohexene, 4-methyl-1-(1-methylethenyl)-	000586-67-4	0.000940143	0.000940143	0.000940143	0.000940143	0.000940143	0.000940143	0.000940143	0.000940143	0.000940143	0.000940143	0.000940143	0.000940143	0.000940143	0.000940143	0.000940143	0.000940143	0.000940143	0.000940143	0.000940143	0.239528	0.000940143
2,2,4-Trimethyl-1,3-pentanediol diisobutyrate	006846-50-0	0.000940143	0.156323	0.000940143	0.321441	0.328352	0.000940143	0.000940143	0.000940143	0.000940143	0.000940143	0.000940143	0.000940143	0.000940143	0.000940143	0.000940143	0.000940143	0.000940143	0.000940143	0.000940143	0.000940143	0.000940143
Butanoic acid, 3,7-dimethyl-2,6-octadienyl ester, (E)-	000106-29-6	0.000940143	0.000940143	0.000940143	0.000940143	0.000940143	0.000940143	0.000940143	0.000940143	0.000940143	0.000940143	0.000940143	0.000940143	0.000940143	0.000940143	0.000940143	11.1998	10.2946	12.6738	5.58445	4.42206	7.76369
Phenylethyl Alcohol	000060-12-8	0.000940143	0.000940143	0.000940143	0.000940143	0.000940143	0.000940143	0.000940143	0.000940143	0.000940143	0.000940143	0.000940143	0.000940143	0.000940143	0.000940143	0.000940143	0.000940143	0.000940143	0.000940143	0.891256	0.339843	0.755627
2(3H)-Furanone, dihydro-5-pentyl-	000104-61-0	0.000940143	0.000940143	0.000940143	0.000940143	0.000940143	0.000940143	0.000940143	0.000940143	0.000940143	0.000940143	0.000940143	0.000940143	0.000940143	0.000940143	0.000940143	0.000940143	0.000940143	0.000940143	0.000940143	0.343938	0.000940143
3-Buten-2-one, 4-(2,6,6-trimethyl-1-cyclohexen-1-yl)-	014901-07-6	0.000940143	0.000940143	0.000940143	0.000940143	0.000940143	0.000940143	0.000940143	0.000940143	0.000940143	0.000940143	0.000940143	0.000940143	0.000940143	0.000940143	0.000940143	0.646853	0.685391	0.848437	1.63397	1.34914	2.04167
Valeric anhydride	002082-59-9	0.000940143	0.000940143	0.000940143	0.000940143	1.27552	0.814603	0.547263	0.000940143	0.000940143	0.000940143	0.000940143	0.000940143	0.000940143	0.000940143	0.000940143	0.000940143	0.000940143	0.000940143	0.000940143	0.000940143	0.000940143
2H-Pyran-2-one, tetrahydro-6-propyl-	000698-76-0	0.000940143	0.000940143	0.000940143	0.000940143	0.000940143	0.000940143	0.000940143	0.000940143	0.000940143	0.000940143	0.000940143	0.000940143	0.000940143	0.000940143	0.000940143	0.000940143	0.000940143	0.000940143	0.253839	0.278426	0.349662
3-Buten-2-one, 4-(2,2,6-trimethyl-7-oxabicyclo[4.1.0]hept-1-yl)-	023267-57-4	0.000940143	0.000940143	0.000940143	0.000940143	0.000940143	0.000940143	0.000940143	0.000940143	0.000940143	0.000940143	0.000940143	0.000940143	0.000940143	0.000940143	0.000940143	0.000940143	0.000940143	0.000940143	0.178815	0.183229	0.274989
Phenol	000108-95-2	0.000940143	0.000940143	0.000940143	0.000940143	0.000940143	0.000940143	0.000940143	0.000940143	0.000940143	0.000940143	0.000940143	0.000940143	0.000940143	0.000940143	0.000940143	0.000940143	0.000940143	0.000940143	0.0733312	0.190394	0.0503751
Di-epi-1,10-cubenol	073365-77-2	0.000940143	0.000940143	0.256106	0.000940143	0.000940143	0.000940143	0.000940143	0.000940143	0.000940143	0.000940143	0.000940143	0.000940143	0.000940143	0.000940143	0.000940143	0.000940143	0.000940143	0.000940143	0.000940143	0.000940143	0.000940143
2(3H)-Furanone, 5-hexyldihydro-	000706-14-9	0.000940143	0.000940143	0.000940143	0.000940143	0.000940143	0.000940143	0.000940143	0.000940143	0.000940143	0.000940143	0.000940143	0.000940143	0.000940143	0.000940143	0.000940143	0.000940143	0.000940143	0.000940143	0.302726	0.290709	0.43856
.tau.-Cadinol	005937-11-1	0.000940143	0.141295	0.184559	0.000940143	0.000940143	0.000940143	0.000940143	0.000940143	0.000940143	0.000940143	0.000940143	0.000940143	0.000940143	0.000940143	0.000940143	0.000940143	0.000940143	0.000940143	0.000940143	0.000940143	0.000940143
Thymol	000089-83-8	0.159128	0.217251	0.343507	0.000940143	0.000940143	0.000940143	0.000940143	0.000940143	0.000940143	0.000940143	0.000940143	0.000940143	0.000940143	0.000940143	0.000940143	0.000940143	0.000940143	0.000940143	0.000940143	0.000940143	0.000940143
.tau.-Muurolol	019912-62-0	0.000940143	0.145705	0.207324	0.000940143	0.000940143	0.000940143	0.000940143	0.000940143	0.000940143	0.000940143	0.000940143	0.000940143	0.000940143	0.000940143	0.000940143	0.000940143	0.000940143	0.000940143	0.000940143	0.000940143	0.000940143
3-Methyl-4-isopropylphenol	003228-02-2	0.166929	0.000940143	0.000940143	0.000940143	0.000940143	0.000940143	0.000940143	0.000940143	0.000940143	0.000940143	0.000940143	0.000940143	0.000940143	0.000940143	0.000940143	0.000940143	0.000940143	0.000940143	0.000940143	0.000940143	0.000940143
.alpha.-Cadinol	000481-34-5	0.177849	0.200917	0.280497	0.000940143	0.000940143	0.000940143	0.000940143	0.000940143	0.000940143	0.000940143	0.000940143	0.000940143	0.000940143	0.000940143	0.000940143	0.000940143	0.000940143	0.000940143	0.000940143	0.000940143	0.223725
2,4-Di-tert-butylphenol	000096-76-4	0.000940143	0.000940143	0.000940143	0.000940143	0.000940143	0.000940143	0.000940143	0.000940143	0.000940143	0.367674	0.289848	0.482364	0.000940143	0.000940143	0.000940143	0.000940143	0.000940143	0.000940143	0.000940143	0.000940143	0.000940143
2,6,10-Dodecatrien-1-ol, 3,7,11-trimethyl-	004602-84-0	0.000940143	0.000940143	0.194518	0.000940143	0.000940143	0.000940143	0.000940143	0.000940143	0.000940143	0.000940143	0.000940143	0.000940143	0.000940143	0.000940143	0.000940143	0.000940143	0.000940143	0.000940143	0.000940143	0.000940143	0.000940143
Dodecanoic acid	000143-07-7	0.000940143	0.000940143	0.000940143	0.000940143	0.000940143	0.000940143	0.000940143	0.000940143	0.736986	0.000940143	0.000940143	0.000940143	0.000940143	0.000940143	0.000940143	0.000940143	0.000940143	0.000940143	0.000940143	0.000940143	0.000940143
Phthalic acid, isobutyl trans-hex-3-enyl ester	1000360-48-1	0.000940143	0.000940143	0.000940143	0.000940143	0.000940143	0.000940143	0.207583	0.000940143	0.000940143	0.311942	0.336239	0.000940143	0.000940143	0.000940143	0.000940143	0.000940143	0.000940143	0.000940143	0.000940143	0.000940143	0.000940143
Dibutyl phthalate	000084-74-2	0.000940143	0.000940143	0.000940143	0.000940143	0.634603	0.000940143	1.06811	1.50904	0.773317	1.67969	0.000940143	0.000940143	0.000940143	0.000940143	0.000940143	0.000940143	0.000940143	0.000940143	0.000940143	0.000940143	0.000940143
3,6,9,12-Tetraoxatetradecan-1-ol	005650-20-4	0.000940143	0.000940143	0.000940143	0.000940143	0.000940143	0.000940143	0.000940143	0.000940143	0.000940143	0.000940143	0.000940143	0.000940143	0.000940143	1.09289	0.000940143	0.000940143	0.000940143	0.000940143	0.000940143	0.000940143	0.000940143
