# Supplementary material for: Dynamic Analyses of Transcriptome and Metabolic Profiling: Revealing Molecular Insight of Aroma Synthesis of Mango (Mangifera indica L. Var. Tainong)
Source: Front Plant Sci. 2021 May 7;12:666805. doi: 10.3389/fpls.2021.666805 (PMC8138435; doi:10.3389/fpls.2021.666805)
Supplement: Supplementary file 4 [file Data_Sheet_3.xlsx]

## Sheet: 60 DAF vs 40 DAF
Gene Ontology (GO) classification of the up-regulated genes and down-regulated genes in groups of 60 DAF vs 40 DAF
GO_accession	Description	Term_type	DEG_item	Gene_names
GO:0016011	dystroglycan complex	cellular_component	12	Cluster-15176.22877,Cluster-15176.15274,Cluster-15176.15069,Cluster-15176.15073,Cluster-15176.19115,Cluster-15176.12882,Cluster-15176.16197,Cluster-15176.15072,Cluster-15176.15065,Cluster-16612.0,Cluster-15176.13334,Cluster-15176.15063
GO:0016012	sarcoglycan complex	cellular_component	12	Cluster-15176.16197,Cluster-15176.12882,Cluster-15176.13334,Cluster-15176.15063,Cluster-16612.0,Cluster-15176.15065,Cluster-15176.15072,Cluster-15176.15274,Cluster-15176.15069,Cluster-15176.22877,Cluster-15176.19115,Cluster-15176.15073
GO:0009733	response to auxin	biological_process	19	Cluster-15176.6965,Cluster-16194.0,Cluster-15176.17797,Cluster-16989.0,Cluster-15176.16473,Cluster-15176.15576,Cluster-15176.9417,Cluster-15176.5917,Cluster-20006.0,Cluster-15309.0,Cluster-15176.6591,Cluster-15176.4789,Cluster-15176.10053,Cluster-15176.16571,Cluster-18630.0,Cluster-15176.4237,Cluster-15176.9020,Cluster-15176.18117,Cluster-20009.0
GO:0043167	ion binding	molecular_function	1716	Cluster-15176.7389,Cluster-15176.8361,Cluster-15176.24602,Cluster-15176.13194,Cluster-15176.15589,Cluster-15176.24289,Cluster-15176.18771,Cluster-15176.13361,Cluster-15176.22039,Cluster-15176.14307,Cluster-15176.17835,Cluster-19015.0,Cluster-19700.0,Cluster-15176.8669,Cluster-15176.17223,Cluster-15176.7407,Cluster-15176.22172,Cluster-15176.8610,Cluster-15176.14,Cluster-15176.15707,Cluster-15176.9…
.3303,Cluster-15176.24077,Cluster-5091.0,Cluster-15176.5603,Cluster-15176.8687,Cluster-15176.18956,Cluster-15176.22829,Cluster-15176.13348,Cluster-15176.23693,Cluster-15176.21474,Cluster-15176.19892,Cluster-15176.10883
GO:0016757	transferase activity, transferring glycosyl groups	molecular_function	200	Cluster-15176.4473,Cluster-15176.24377,Cluster-15176.3748,Cluster-15176.4706,Cluster-15176.22057,Cluster-15176.24627,Cluster-19296.0,Cluster-15176.8039,Cluster-15176.22612,Cluster-15176.2288,Cluster-4491.0,Cluster-15176.25474,Cluster-15176.10253,Cluster-15176.4777,Cluster-15176.8568,Cluster-15176.13761,Cluster-15176.24514,Cluster-15176.17679,Cluster-15176.27070,Cluster-15176.4537,Cluster-15176.59…
GO:0016740	transferase activity	molecular_function	1211	Cluster-15176.11724,Cluster-15176.52,Cluster-15176.24785,Cluster-15176.28626,Cluster-15176.27015,Cluster-16326.0,Cluster-15176.15969,Cluster-15176.6805,Cluster-15176.3460,Cluster-15176.6825,Cluster-15176.10452,Cluster-15176.27828,Cluster-15176.8474,Cluster-15176.1542,Cluster-15176.27806,Cluster-15176.9659,Cluster-15176.24833,Cluster-15176.6908,Cluster-15176.28132,Cluster-15176.14702,Cluster-15176…
GO:0051336	regulation of hydrolase activity	biological_process	39	Cluster-15176.25227,Cluster-15176.24081,Cluster-17560.0,Cluster-15176.24045,Cluster-15072.0,Cluster-15176.20921,Cluster-15176.2857,Cluster-15176.19409,Cluster-15176.18865,Cluster-15176.19881,Cluster-15176.6275,Cluster-15176.14201,Cluster-15176.15919,Cluster-15176.12045,Cluster-15176.11985,Cluster-15176.15728,Cluster-15176.14777,Cluster-15176.8120,Cluster-15176.14306,Cluster-15176.24507,Cluster-14…
GO:0007265	Ras protein signal transduction	biological_process	10	Cluster-15176.24081,Cluster-15176.15728,Cluster-15176.8361,Cluster-15176.16036,Cluster-15176.23634,Cluster-15176.11985,Cluster-15176.24045,Cluster-15176.24507,Cluster-15176.14306,Cluster-15176.15744
GO:0046578	regulation of Ras protein signal transduction	biological_process	10	Cluster-15176.24081,Cluster-15176.24507,Cluster-15176.14306,Cluster-15176.15744,Cluster-15176.16036,Cluster-15176.8361,Cluster-15176.15728,Cluster-15176.24045,Cluster-15176.11985,Cluster-15176.23634
GO:0009725	response to hormone	biological_process	35	Cluster-15176.10053,Cluster-15176.25552,Cluster-15176.24601,Cluster-18630.0,Cluster-15176.9044,Cluster-15176.14794,Cluster-15176.18117,Cluster-16194.0,Cluster-15176.6965,Cluster-15176.28432,Cluster-20006.0,Cluster-15176.25337,Cluster-15176.4789,Cluster-15176.6591,Cluster-15176.6710,Cluster-15176.24112,Cluster-15176.4237,Cluster-15176.9043,Cluster-15176.4882,Cluster-15176.16571,Cluster-15176.25611…
GO:0016010	dystrophin-associated glycoprotein complex	cellular_component	15	Cluster-15176.16319,Cluster-15176.15073,Cluster-15176.17052,Cluster-15176.19115,Cluster-15176.22877,Cluster-15176.15274,Cluster-15176.15069,Cluster-16612.0,Cluster-15176.15065,Cluster-15176.15072,Cluster-15176.15063,Cluster-15176.13334,Cluster-15176.25919,Cluster-15176.16197,Cluster-15176.12882
GO:0051056	regulation of small GTPase mediated signal transduction	biological_process	12	Cluster-15176.20051,Cluster-15176.24081,Cluster-15176.23634,Cluster-15176.1213,Cluster-15176.11985,Cluster-15176.24045,Cluster-15176.15728,Cluster-15176.8361,Cluster-15176.16036,Cluster-15176.15744,Cluster-15176.14306,Cluster-15176.24507
GO:0005976	polysaccharide metabolic process	biological_process	101	Cluster-19028.0,Cluster-16825.0,Cluster-15176.11019,Cluster-15176.6666,Cluster-15176.23182,Cluster-15176.14849,Cluster-15176.8963,Cluster-15176.12470,Cluster-15176.26321,Cluster-15176.8841,Cluster-15176.8196,Cluster-15176.17443,Cluster-15176.26479,Cluster-15176.17193,Cluster-15663.0,Cluster-15176.10374,Cluster-16759.0,Cluster-15176.26958,Cluster-15959.0,Cluster-15176.6668,Cluster-15176.15846,Clus…
GO:0004553	hydrolase activity, hydrolyzing O-glycosyl compounds	molecular_function	152	Cluster-16825.0,Cluster-15176.17902,Cluster-15176.6666,Cluster-15176.16390,Cluster-15176.12470,Cluster-15176.18689,Cluster-15176.22048,Cluster-15176.12529,Cluster-15176.17443,Cluster-15176.5841,Cluster-15176.7544,Cluster-16759.0,Cluster-6187.0,Cluster-15176.7284,Cluster-14688.0,Cluster-15176.13494,Cluster-15176.18580,Cluster-15176.8932,Cluster-15176.19558,Cluster-15176.2874,Cluster-16701.0,Cluste…
GO:0016705	oxidoreductase activity, acting on paired donors, with incorporation or reduction of molecular oxygen	molecular_function	115	Cluster-15176.25087,Cluster-15176.9494,Cluster-18728.0,Cluster-15176.15418,Cluster-15176.4777,Cluster-15176.4264,Cluster-15176.12176,Cluster-15176.8090,Cluster-15176.18612,Cluster-15176.21978,Cluster-15176.7310,Cluster-15176.15897,Cluster-15176.7909,Cluster-15176.28211,Cluster-17315.0,Cluster-15176.15751,Cluster-15176.29597,Cluster-15176.6929,Cluster-15176.18070,Cluster-15176.10437,Cluster-15176.…
GO:0005506	iron ion binding	molecular_function	109	Cluster-15176.9748,Cluster-15176.6868,Cluster-15176.15963,Cluster-15176.3757,Cluster-15176.7234,Cluster-15176.2548,Cluster-15176.6728,Cluster-20292.0,Cluster-15176.12747,Cluster-15176.28129,Cluster-15176.25413,Cluster-15176.15650,Cluster-15176.8030,Cluster-15176.18890,Cluster-18214.0,Cluster-17973.0,Cluster-15176.4003,Cluster-15176.1340,Cluster-15176.6954,Cluster-15176.16168,Cluster-15176.20586,C…
GO:0020037	heme binding	molecular_function	115	Cluster-15176.3757,Cluster-15176.6868,Cluster-15176.9748,Cluster-15176.19341,Cluster-15176.18890,Cluster-15176.8030,Cluster-15176.16471,Cluster-15176.15650,Cluster-15176.28129,Cluster-15176.2548,Cluster-20292.0,Cluster-4304.0,Cluster-16167.0,Cluster-15176.4003,Cluster-15176.1340,Cluster-17973.0,Cluster-19807.0,Cluster-15176.2037,Cluster-7989.0,Cluster-15176.6193,Cluster-15687.0,Cluster-15176.2508…
GO:0016798	hydrolase activity, acting on glycosyl bonds	molecular_function	165	Cluster-15176.8377,Cluster-16674.0,Cluster-16420.0,Cluster-17476.0,Cluster-15176.23856,Cluster-15176.2848,Cluster-14983.0,Cluster-15176.27781,Cluster-14606.0,Cluster-15176.20315,Cluster-15176.6581,Cluster-15176.14401,Cluster-18732.0,Cluster-15176.5667,Cluster-16031.0,Cluster-15176.7245,Cluster-15176.16363,Cluster-15176.6905,Cluster-15176.21570,Cluster-15176.21260,Cluster-15176.3807,Cluster-15176.…
GO:0046906	tetrapyrrole binding	molecular_function	118	Cluster-15176.9748,Cluster-15176.6868,Cluster-15176.3757,Cluster-15176.2548,Cluster-20292.0,Cluster-15176.28129,Cluster-15176.16471,Cluster-15176.8030,Cluster-15176.15650,Cluster-15176.18890,Cluster-15176.19341,Cluster-17973.0,Cluster-19807.0,Cluster-15176.4003,Cluster-15176.1340,Cluster-16167.0,Cluster-4304.0,Cluster-15176.6193,Cluster-7989.0,Cluster-15176.2037,Cluster-15176.4777,Cluster-4923.0,…
GO:0005984	disaccharide metabolic process	biological_process	83	Cluster-15176.3515,Cluster-15176.15896,Cluster-15176.18956,Cluster-15176.612,Cluster-15176.20098,Cluster-16701.0,Cluster-12826.0,Cluster-15176.15703,Cluster-15176.26301,Cluster-15176.27887,Cluster-15176.11701,Cluster-15176.26664,Cluster-15176.27489,Cluster-15176.2588,Cluster-15176.613,Cluster-15176.21423,Cluster-15176.23276,Cluster-15176.17843,Cluster-15176.25913,Cluster-15176.18736,Cluster-15176…
GO:0043531	ADP binding	molecular_function	102	Cluster-15176.15735,Cluster-15176.28449,Cluster-15176.13273,Cluster-15176.6969,Cluster-15176.15730,Cluster-15176.13132,Cluster-15176.14993,Cluster-15176.15738,Cluster-15176.15364,Cluster-15176.10580,Cluster-15176.13646,Cluster-15176.17393,Cluster-15176.15731,Cluster-15176.17992,Cluster-15176.20472,Cluster-15176.12755,Cluster-15176.15368,Cluster-15176.10113,Cluster-15176.21633,Cluster-15176.15740,…
GO:0009719	response to endogenous stimulus	biological_process	35	Cluster-15176.28432,Cluster-20006.0,Cluster-15176.6965,Cluster-16194.0,Cluster-15176.14794,Cluster-15176.18117,Cluster-15176.9044,Cluster-18630.0,Cluster-15176.10053,Cluster-15176.24601,Cluster-15176.25552,Cluster-15309.0,Cluster-15176.5917,Cluster-15176.15535,Cluster-17918.0,Cluster-15176.9417,Cluster-15176.15576,Cluster-15176.10300,Cluster-15176.16473,Cluster-15176.9705,Cluster-16989.0,Cluster-…
GO:0044264	cellular polysaccharide metabolic process	biological_process	94	Cluster-15176.26479,Cluster-15176.17443,Cluster-15176.8841,Cluster-15176.26321,Cluster-15176.12470,Cluster-15176.8196,Cluster-15176.14849,Cluster-15176.8963,Cluster-16825.0,Cluster-19028.0,Cluster-15176.6666,Cluster-15176.11019,Cluster-15176.14495,Cluster-4746.0,Cluster-15176.15025,Cluster-13620.0,Cluster-15440.0,Cluster-15176.7284,Cluster-15176.27015,Cluster-15176.1759,Cluster-14688.0,Cluster-15…
GO:0042030	ATPase inhibitor activity	molecular_function	19	Cluster-15176.18729,Cluster-15176.30773,Cluster-15176.16321,Cluster-15176.7991,Cluster-15176.19881,Cluster-15176.15919,Cluster-15176.1595,Cluster-15176.22449,Cluster-15124.0,Cluster-15176.25227,Cluster-15176.18316,Cluster-15176.17469,Cluster-15176.17707,Cluster-15176.21762,Cluster-15176.12587,Cluster-15176.20921,Cluster-15176.5258,Cluster-15176.15894,Cluster-15176.18865
GO:0043462	regulation of ATPase activity	biological_process	10	Cluster-15176.25227,Cluster-15176.19881,Cluster-15176.17707,Cluster-15176.15919,Cluster-15176.21762,Cluster-15176.1453,Cluster-15176.12587,Cluster-15176.20921,Cluster-15176.18865,Cluster-15176.5283
GO:0006073	cellular glucan metabolic process	biological_process	87	Cluster-15176.9662,Cluster-15176.12868,Cluster-15176.29058,Cluster-15176.11414,Cluster-15176.7573,Cluster-14606.0,Cluster-14136.0,Cluster-15176.14401,Cluster-15176.22151,Cluster-15176.8039,Cluster-16239.0,Cluster-15176.16452,Cluster-18732.0,Cluster-15176.14543,Cluster-15176.21828,Cluster-15176.4724,Cluster-17448.0,Cluster-15176.23278,Cluster-15176.28581,Cluster-15176.14412,Cluster-15176.13761,Clu…
GO:0044042	glucan metabolic process	biological_process	87	Cluster-15176.2588,Cluster-15176.613,Cluster-15176.21423,Cluster-15176.11701,Cluster-15176.15634,Cluster-15176.26664,Cluster-15176.17843,Cluster-15176.25913,Cluster-15176.9977,Cluster-15176.23276,Cluster-15176.13586,Cluster-15176.18956,Cluster-15176.612,Cluster-15176.20098,Cluster-16701.0,Cluster-15176.3515,Cluster-15176.15896,Cluster-15176.26301,Cluster-15176.27887,Cluster-15176.15703,Cluster-15…
GO:0044262	cellular carbohydrate metabolic process	biological_process	136	Cluster-15176.24506,Cluster-16825.0,Cluster-15176.6666,Cluster-15176.25511,Cluster-15176.17443,Cluster-15176.26321,Cluster-15176.12470,Cluster-15176.8196,Cluster-15176.6668,Cluster-16759.0,Cluster-15176.15846,Cluster-15176.17193,Cluster-15176.14495,Cluster-15440.0,Cluster-15176.15025,Cluster-15176.7284,Cluster-14688.0,Cluster-15176.13494,Cluster-15176.13493,Cluster-15176.25514,Cluster-15176.24795…
GO:0005975	carbohydrate metabolic process	biological_process	377	Cluster-15176.17843,Cluster-15176.16739,Cluster-15176.19076,Cluster-15176.1647,Cluster-15176.13766,Cluster-19216.0,Cluster-15176.21423,Cluster-15176.613,Cluster-15176.6019,Cluster-15176.26301,Cluster-15176.8607,Cluster-15176.17840,Cluster-15176.12640,Cluster-15176.296,Cluster-15176.16248,Cluster-15176.2874,Cluster-15176.25514,Cluster-15176.24795,Cluster-15176.2647,Cluster-15176.23630,Cluster-1517…
GO:0009311	oligosaccharide metabolic process	biological_process	94	Cluster-15176.15896,Cluster-15176.3515,Cluster-20115.0,Cluster-16701.0,Cluster-15176.20098,Cluster-15176.18956,Cluster-15176.612,Cluster-12826.0,Cluster-15176.15703,Cluster-15176.27887,Cluster-15176.8607,Cluster-15176.26301,Cluster-15176.26664,Cluster-15176.11701,Cluster-15176.613,Cluster-15176.2588,Cluster-15176.21423,Cluster-15176.27489,Cluster-15176.23276,Cluster-15176.18736,Cluster-15176.1784…
GO:0005992	trehalose biosynthetic process	biological_process	12	Cluster-15176.18736,Cluster-15176.30405,Cluster-15176.28548,Cluster-15176.20317,Cluster-15176.1734,Cluster-12826.0,Cluster-15176.30273,Cluster-15176.30272,Cluster-15176.14171,Cluster-15176.27489,Cluster-15176.24506,Cluster-14275.0
GO:0016701	oxidoreductase activity, acting on single donors with incorporation of molecular oxygen	molecular_function	36	Cluster-15176.8337,Cluster-15176.27384,Cluster-15176.25113,Cluster-15176.26864,Cluster-15176.28516,Cluster-15176.5641,Cluster-15176.9494,Cluster-15176.4028,Cluster-15176.23124,Cluster-15176.13912,Cluster-13433.0,Cluster-15176.23122,Cluster-15176.18612,Cluster-15176.22073,Cluster-15176.12584,Cluster-15176.24608,Cluster-15176.4387,Cluster-15176.6954,Cluster-15176.13914,Cluster-15176.23959,Cluster-1…
GO:0004133	glycogen debranching enzyme activity	molecular_function	5	Cluster-15176.14495,Cluster-15176.17193,Cluster-15176.23278,Cluster-15176.7747,Cluster-15176.8039
GO:0004134	4-alpha-glucanotransferase activity	molecular_function	5	Cluster-15176.14495,Cluster-15176.7747,Cluster-15176.23278,Cluster-15176.17193,Cluster-15176.8039
GO:0007266	Rho protein signal transduction	biological_process	5	Cluster-15176.11985,Cluster-15176.16036,Cluster-15176.15728,Cluster-15176.14306,Cluster-15176.15744
GO:0035023	regulation of Rho protein signal transduction	biological_process	5	Cluster-15176.15744,Cluster-15176.14306,Cluster-15176.11985,Cluster-15176.16036,Cluster-15176.15728
GO:0000808	origin recognition complex	cellular_component	14	Cluster-15176.1148,Cluster-15176.8684,Cluster-15176.1179,Cluster-15176.24718,Cluster-15176.24719,Cluster-15176.25977,Cluster-15176.21297,Cluster-15176.20862,Cluster-15176.24585,Cluster-15176.8685,Cluster-15176.8232,Cluster-15176.2769,Cluster-15176.21288,Cluster-15176.13904
GO:0050896	response to stimulus	biological_process	814	Cluster-15176.7869,Cluster-15176.9705,Cluster-15176.6258,Cluster-15176.11704,Cluster-15176.2994,Cluster-15176.2303,Cluster-15176.28307,Cluster-15176.7181,Cluster-15176.22098,Cluster-15176.6569,Cluster-15176.15,Cluster-15176.19327,Cluster-15176.13777,Cluster-15176.23257,Cluster-15176.4792,Cluster-15176.16323,Cluster-15176.24608,Cluster-15176.24867,Cluster-15176.9617,Cluster-15176.26718,Cluster-151…
GO:0060590	ATPase regulator activity	molecular_function	29	Cluster-15176.5258,Cluster-4961.1,Cluster-15176.15894,Cluster-15176.18865,Cluster-15176.10617,Cluster-15176.20921,Cluster-15176.12587,Cluster-15176.21762,Cluster-15176.17707,Cluster-15176.27520,Cluster-15176.3580,Cluster-15176.17469,Cluster-15176.18316,Cluster-15124.0,Cluster-15176.25227,Cluster-15176.22449,Cluster-15176.6790,Cluster-15176.1595,Cluster-15176.15919,Cluster-15176.15460,Cluster-1517…
GO:0045454	cell redox homeostasis	biological_process	57	Cluster-15176.22330,Cluster-15176.2206,Cluster-15176.4452,Cluster-15176.15684,Cluster-15176.17152,Cluster-15176.24967,Cluster-15176.5312,Cluster-15176.15229,Cluster-15176.23423,Cluster-15176.6209,Cluster-15176.7974,Cluster-15176.18704,Cluster-15176.18318,Cluster-15176.13878,Cluster-15176.5575,Cluster-15176.27404,Cluster-15176.12724,Cluster-15176.19365,Cluster-15176.14397,Cluster-15176.5004,Cluste…
GO:0005509	calcium ion binding	molecular_function	110	Cluster-15176.26303,Cluster-15176.5447,Cluster-15176.28706,Cluster-15176.2818,Cluster-15176.27302,Cluster-15176.19981,Cluster-15176.2303,Cluster-15176.23934,Cluster-15176.16318,Cluster-15176.7701,Cluster-15176.9877,Cluster-15176.8789,Cluster-4314.0,Cluster-15176.15431,Cluster-15176.17824,Cluster-15176.14961,Cluster-15176.9814,Cluster-15176.6581,Cluster-10668.0,Cluster-15176.6366,Cluster-4727.0,Cl…
GO:0010033	response to organic substance	biological_process	42	Cluster-15176.25611,Cluster-15176.9020,Cluster-15176.10983,Cluster-20009.0,Cluster-15176.20192,Cluster-15176.15833,Cluster-15176.6710,Cluster-15176.24112,Cluster-15176.25337,Cluster-15176.4789,Cluster-15176.6591,Cluster-15176.9043,Cluster-15176.3880,Cluster-15176.4882,Cluster-15176.7552,Cluster-15176.16571,Cluster-15176.4237,Cluster-15176.15846,Cluster-15176.15576,Cluster-17918.0,Cluster-15176.94…
GO:0045300	acyl-[acyl-carrier-protein] desaturase activity	molecular_function	8	Cluster-15176.15013,Cluster-15176.8090,Cluster-15176.15551,Cluster-15176.7310,Cluster-15176.15554,Cluster-18728.0,Cluster-15176.12740,Cluster-15176.16301
GO:0004097	catechol oxidase activity	molecular_function	5	Cluster-15176.4513,Cluster-15176.12333,Cluster-15176.25292,Cluster-15176.3925,Cluster-15176.10842
GO:0042822	pyridoxal phosphate metabolic process	biological_process	8	Cluster-17089.0,Cluster-15176.12584,Cluster-15176.1632,Cluster-15176.25113,Cluster-15176.10320,Cluster-15176.16385,Cluster-15176.8337,Cluster-15176.10319
GO:0042823	pyridoxal phosphate biosynthetic process	biological_process	8	Cluster-15176.8337,Cluster-15176.10319,Cluster-17089.0,Cluster-15176.12584,Cluster-15176.1632,Cluster-15176.25113,Cluster-15176.10320,Cluster-15176.16385
GO:0046184	aldehyde biosynthetic process	biological_process	8	Cluster-15176.16385,Cluster-15176.25113,Cluster-15176.10320,Cluster-15176.12584,Cluster-15176.1632,Cluster-17089.0,Cluster-15176.10319,Cluster-15176.8337
GO:0015923	mannosidase activity	molecular_function	11	Cluster-15176.21260,Cluster-15176.23441,Cluster-15176.23515,Cluster-15176.4708,Cluster-15176.5841,Cluster-15176.17905,Cluster-15176.9050,Cluster-15176.17902,Cluster-15176.23444,Cluster-15176.23443,Cluster-15176.13241
GO:0004652	polynucleotide adenylyltransferase activity	molecular_function	9	Cluster-15176.15091,Cluster-15176.15865,Cluster-15176.11430,Cluster-19513.0,Cluster-15176.10625,Cluster-15176.16152,Cluster-15176.8652,Cluster-15176.11429,Cluster-15176.27181
GO:0042221	response to chemical	biological_process	127	Cluster-15176.9043,Cluster-15176.3880,Cluster-15176.4882,Cluster-15176.4097,Cluster-15176.4237,Cluster-15176.9758,Cluster-17252.0,Cluster-15176.6710,Cluster-15176.8419,Cluster-15176.24608,Cluster-15176.20612,Cluster-15176.11160,Cluster-15176.14004,Cluster-15176.535,Cluster-15176.20192,Cluster-15176.19514,Cluster-15176.15833,Cluster-15176.2649,Cluster-15176.2610,Cluster-15176.7619,Cluster-15176.16…
GO:0007187	G-protein coupled receptor signaling pathway, coupled to cyclic nucleotide second messenger	biological_process	8	Cluster-15176.25712,Cluster-15176.24917,Cluster-15176.14632,Cluster-15176.14656,Cluster-15176.8672,Cluster-15176.14655,Cluster-14924.0,Cluster-15176.11780
GO:0019222	regulation of metabolic process	biological_process	755	Cluster-15176.24112,Cluster-15176.15252,Cluster-15176.8812,Cluster-15176.3576,Cluster-15176.573,Cluster-19842.0,Cluster-15176.3433,Cluster-15176.2854,Cluster-15176.27386,Cluster-15176.21990,Cluster-15176.10382,Cluster-15176.21587,Cluster-14695.0,Cluster-15176.15535,Cluster-15176.16666,Cluster-15176.5159,Cluster-15176.12408,Cluster-15176.16228,Cluster-15176.13175,Cluster-15176.12913,Cluster-17913.…
GO:0003824	catalytic activity	molecular_function	2825	Cluster-15176.6125,Cluster-15176.15893,Cluster-17542.0,Cluster-15176.24493,Cluster-15176.1179,Cluster-15176.24490,Cluster-16031.0,Cluster-15176.18223,Cluster-15176.4387,Cluster-15176.24526,Cluster-15176.8597,Cluster-15176.25071,Cluster-15176.20586,Cluster-15176.15692,Cluster-15176.24381,Cluster-15176.11941,Cluster-15176.15360,Cluster-19217.0,Cluster-18960.0,Cluster-15176.18385,Cluster-15176.2002,…
15176.2957,Cluster-15176.9213,Cluster-15176.12408,Cluster-15176.8808,Cluster-15176.22730,Cluster-15176.17837,Cluster-15176.8337,Cluster-15176.20670,Cluster-6187.0,Cluster-15176.24515,Cluster-15176.30019,Cluster-15176.15093,Cluster-15176.15025,Cluster-15176.2206,Cluster-15176.6559,Cluster-15176.16000,Cluster-15176.17253,Cluster-13341.0,Cluster-15176.18580,Cluster-15176.7400,Cluster-15176.19034,Clu…
GO:0004857	enzyme inhibitor activity	molecular_function	63	Cluster-15176.24723,Cluster-15176.18888,Cluster-15124.0,Cluster-15176.25227,Cluster-15176.1234,Cluster-15176.6612,Cluster-15176.18188,Cluster-15176.24860,Cluster-15118.0,Cluster-15176.12928,Cluster-15176.13218,Cluster-17560.0,Cluster-15176.25843,Cluster-15176.16524,Cluster-15176.18865,Cluster-15176.20921,Cluster-15176.23584,Cluster-15176.8414,Cluster-15176.7991,Cluster-15176.18729,Cluster-15176.1…
GO:0004026	alcohol O-acetyltransferase activity	molecular_function	6	Cluster-15176.23168,Cluster-15176.8345,Cluster-15176.6735,Cluster-15176.3263,Cluster-15176.5759,Cluster-15176.7568
GO:0034318	alcohol O-acyltransferase activity	molecular_function	6	Cluster-15176.8345,Cluster-15176.23168,Cluster-15176.3263,Cluster-15176.5759,Cluster-15176.6735,Cluster-15176.7568
GO:0032780	negative regulation of ATPase activity	biological_process	8	Cluster-15176.18865,Cluster-15176.20921,Cluster-15176.12587,Cluster-15176.15919,Cluster-15176.21762,Cluster-15176.19881,Cluster-15176.17707,Cluster-15176.25227
GO:0019054	modulation by virus of host process	biological_process	10	Cluster-15176.28298,Cluster-15176.3511,Cluster-15176.18736,Cluster-15176.24899,Cluster-15176.16287,Cluster-15176.13041,Cluster-15176.4407,Cluster-15176.28493,Cluster-15176.8414,Cluster-15176.24460
GO:0044068	modulation by symbiont of host cellular process	biological_process	10	Cluster-15176.3511,Cluster-15176.28298,Cluster-15176.24460,Cluster-15176.4407,Cluster-15176.28493,Cluster-15176.8414,Cluster-15176.18736,Cluster-15176.13041,Cluster-15176.16287,Cluster-15176.24899
GO:0005085	guanyl-nucleotide exchange factor activity	molecular_function	18	Cluster-15176.15744,Cluster-15176.14306,Cluster-15176.24507,Cluster-15176.11985,Cluster-15176.2444,Cluster-15176.23634,Cluster-15176.15728,Cluster-15176.8361,Cluster-19700.0,Cluster-15176.6275,Cluster-15176.14201,Cluster-15176.16201,Cluster-15176.24045,Cluster-14984.0,Cluster-15176.16036,Cluster-15176.16216,Cluster-15176.22329,Cluster-15176.24081
GO:0070566	adenylyltransferase activity	molecular_function	17	Cluster-19513.0,Cluster-15176.8652,Cluster-15176.15091,Cluster-15176.27150,Cluster-15176.483,Cluster-15176.10253,Cluster-15176.6409,Cluster-15176.10625,Cluster-15176.16152,Cluster-15176.15865,Cluster-15176.11430,Cluster-15176.11429,Cluster-15176.21603,Cluster-15176.7748,Cluster-15176.23411,Cluster-15176.27181,Cluster-15176.24515
GO:0005811	lipid particle	cellular_component	8	Cluster-15176.13967,Cluster-15176.15740,Cluster-15176.16537,Cluster-17244.0,Cluster-15176.16608,Cluster-15176.15728,Cluster-15176.12924,Cluster-15176.22941
GO:0012511	monolayer-surrounded lipid storage body	cellular_component	8	Cluster-15176.12924,Cluster-15176.22941,Cluster-15176.15728,Cluster-15176.16537,Cluster-17244.0,Cluster-15176.13967,Cluster-15176.15740,Cluster-15176.16608
GO:0051321	meiotic cell cycle	biological_process	16	Cluster-16241.0,Cluster-15176.1602,Cluster-19780.0,Cluster-15176.3441,Cluster-15176.9253,Cluster-15176.4024,Cluster-15176.1725,Cluster-15176.24903,Cluster-15176.9143,Cluster-15176.13542,Cluster-15176.14212,Cluster-15176.17640,Cluster-15176.18658,Cluster-15176.1527,Cluster-15176.11841,Cluster-15176.24950
GO:0042470	melanosome	cellular_component	7	Cluster-15176.24003,Cluster-15176.2712,Cluster-15176.11818,Cluster-17909.0,Cluster-15176.20172,Cluster-15176.28333,Cluster-15176.17052
GO:0048770	pigment granule	cellular_component	7	Cluster-15176.24003,Cluster-15176.11818,Cluster-15176.2712,Cluster-17909.0,Cluster-15176.20172,Cluster-15176.28333,Cluster-15176.17052
GO:0001071	nucleic acid binding transcription factor activity	molecular_function	248	Cluster-15176.25797,Cluster-15176.29382,Cluster-15176.5606,Cluster-15176.25011,Cluster-15176.27145,Cluster-15176.7838,Cluster-15176.7288,Cluster-15176.16516,Cluster-4138.0,Cluster-15176.9821,Cluster-16148.0,Cluster-14593.0,Cluster-15176.5433,Cluster-15176.14321,Cluster-15176.19987,Cluster-15176.17861,Cluster-15176.17031,Cluster-15176.19632,Cluster-15176.10018,Cluster-15176.16367,Cluster-15176.230…
GO:0003700	transcription factor activity, sequence-specific DNA binding	molecular_function	248	Cluster-15176.17490,Cluster-15176.10185,Cluster-15176.6641,Cluster-15176.7083,Cluster-15176.7016,Cluster-15176.6872,Cluster-15176.20945,Cluster-15176.20910,Cluster-15176.23327,Cluster-15176.21475,Cluster-15176.22981,Cluster-15176.7761,Cluster-15176.22371,Cluster-16413.0,Cluster-15176.8929,Cluster-15176.16994,Cluster-15176.18234,Cluster-15176.23887,Cluster-14321.0,Cluster-15176.11434,Cluster-15176…
GO:0030246	carbohydrate binding	molecular_function	56	Cluster-15176.19811,Cluster-15176.6824,Cluster-15176.18044,Cluster-15176.6825,Cluster-15176.16379,Cluster-15176.5259,Cluster-15176.9043,Cluster-15176.7017,Cluster-15176.29541,Cluster-15176.27755,Cluster-15176.3748,Cluster-15176.4264,Cluster-15176.29099,Cluster-15176.2134,Cluster-15176.18045,Cluster-15176.8964,Cluster-15176.10605,Cluster-15176.7504,Cluster-15176.12933,Cluster-15176.15329,Cluster-1…
GO:0000051	obsolete urea cycle intermediate metabolic process	biological_process	6	Cluster-15176.14566,Cluster-15176.27015,Cluster-15176.27013,Cluster-15176.17075,Cluster-15176.27012,Cluster-15176.25328
GO:0003942	N-acetyl-gamma-glutamyl-phosphate reductase activity	molecular_function	6	Cluster-15176.27013,Cluster-15176.17075,Cluster-15176.27012,Cluster-15176.25328,Cluster-15176.14566,Cluster-15176.27015
GO:0016741	transferase activity, transferring one-carbon groups	molecular_function	154	Cluster-15176.7384,Cluster-15176.13808,Cluster-15176.24193,Cluster-15176.16491,Cluster-15176.7039,Cluster-15176.8311,Cluster-15176.8260,Cluster-15176.16506,Cluster-15176.24741,Cluster-15176.19111,Cluster-15176.12890,Cluster-15176.16110,Cluster-15176.16796,Cluster-15176.28710,Cluster-15176.1980,Cluster-15176.14478,Cluster-15176.9998,Cluster-15176.9660,Cluster-15176.23998,Cluster-15176.23255,Cluste…
GO:0015105	arsenite transmembrane transporter activity	molecular_function	4	Cluster-15176.853,Cluster-15176.15385,Cluster-15176.24719,Cluster-15176.24718
GO:0015700	arsenite transport	biological_process	4	Cluster-15176.15385,Cluster-15176.24719,Cluster-15176.24718,Cluster-15176.853
GO:0032787	monocarboxylic acid metabolic process	biological_process	178	Cluster-15176.13083,Cluster-15176.6872,Cluster-15176.7282,Cluster-15176.14827,Cluster-15176.12975,Cluster-15176.2144,Cluster-15176.16212,Cluster-15176.17457,Cluster-15176.15976,Cluster-15176.31161,Cluster-15176.28296,Cluster-15176.20098,Cluster-15176.16895,Cluster-15176.16554,Cluster-15176.31481,Cluster-15176.20673,Cluster-15176.15551,Cluster-15176.28516,Cluster-15176.14854,Cluster-15176.17124,Cl…
GO:0055085	transmembrane transport	biological_process	348	Cluster-15176.28786,Cluster-15176.19161,Cluster-15176.8570,Cluster-15176.6564,Cluster-20271.0,Cluster-15176.30019,Cluster-15176.23950,Cluster-15176.487,Cluster-15176.20124,Cluster-15176.8178,Cluster-15176.2901,Cluster-15176.24429,Cluster-15176.13305,Cluster-15176.28029,Cluster-15176.22082,Cluster-16825.0,Cluster-15176.6750,Cluster-20229.0,Cluster-15176.27429,Cluster-15176.19575,Cluster-15176.2419…
GO:0005991	trehalose metabolic process	biological_process	13	Cluster-15176.28548,Cluster-15176.30405,Cluster-15176.18736,Cluster-15176.20317,Cluster-15176.26301,Cluster-15176.1734,Cluster-12826.0,Cluster-15176.30273,Cluster-15176.14171,Cluster-15176.30272,Cluster-15176.27489,Cluster-15176.24506,Cluster-14275.0
GO:0043168	anion binding	molecular_function	981	Cluster-15176.18385,Cluster-15176.29061,Cluster-15176.10067,Cluster-20101.0,Cluster-15176.11941,Cluster-15176.25071,Cluster-15176.18880,Cluster-15176.13923,Cluster-15176.26385,Cluster-15176.4479,Cluster-15176.24526,Cluster-15176.25998,Cluster-15176.18674,Cluster-15176.29509,Cluster-15176.7067,Cluster-15176.28991,Cluster-15176.21551,Cluster-15176.24985,Cluster-15176.25116,Cluster-15176.6031,Cluste…
GO:0046351	disaccharide biosynthetic process	biological_process	12	Cluster-15176.1734,Cluster-15176.30273,Cluster-12826.0,Cluster-15176.18736,Cluster-15176.30405,Cluster-15176.28548,Cluster-15176.20317,Cluster-15176.24506,Cluster-14275.0,Cluster-15176.30272,Cluster-15176.14171,Cluster-15176.27489
GO:0030126	COPI vesicle coat	cellular_component	9	Cluster-15176.24408,Cluster-16815.0,Cluster-15176.7900,Cluster-15176.4801,Cluster-15176.20,Cluster-15176.4103,Cluster-15176.12415,Cluster-15176.16767,Cluster-15176.22743
GO:0030137	COPI-coated vesicle	cellular_component	9	Cluster-15176.24408,Cluster-16815.0,Cluster-15176.7900,Cluster-15176.4801,Cluster-15176.4103,Cluster-15176.20,Cluster-15176.12415,Cluster-15176.22743,Cluster-15176.16767
GO:0030663	COPI-coated vesicle membrane	cellular_component	9	Cluster-15176.24408,Cluster-16815.0,Cluster-15176.7900,Cluster-15176.4801,Cluster-15176.12415,Cluster-15176.20,Cluster-15176.4103,Cluster-15176.22743,Cluster-15176.16767
GO:0008168	methyltransferase activity	molecular_function	148	Cluster-19806.0,Cluster-15176.15544,Cluster-15176.15826,Cluster-15176.18803,Cluster-15176.5256,Cluster-15176.26237,Cluster-15176.11429,Cluster-15176.15869,Cluster-15176.19695,Cluster-15176.5210,Cluster-15072.0,Cluster-15176.9547,Cluster-15176.10680,Cluster-15176.16481,Cluster-15176.27824,Cluster-15176.16260,Cluster-15176.8162,Cluster-15176.11868,Cluster-15176.9021,Cluster-15176.15696,Cluster-1517…
GO:0004559	alpha-mannosidase activity	molecular_function	9	Cluster-15176.17902,Cluster-15176.23443,Cluster-15176.23444,Cluster-15176.23515,Cluster-15176.23441,Cluster-15176.21260,Cluster-15176.5841,Cluster-15176.9050,Cluster-15176.4708
GO:0045182	translation regulator activity	molecular_function	44	Cluster-15176.23693,Cluster-15176.4414,Cluster-15801.0,Cluster-15176.23492,Cluster-15176.2974,Cluster-15176.1802,Cluster-15176.2162,Cluster-15176.15816,Cluster-15176.4868,Cluster-15418.0,Cluster-15176.2940,Cluster-15176.374,Cluster-17762.0,Cluster-15176.25312,Cluster-15544.0,Cluster-15176.1346,Cluster-15176.5908,Cluster-19950.0,Cluster-19842.0,Cluster-15176.2173,Cluster-15176.29038,Cluster-15176.…
GO:0043240	Fanconi anaemia nuclear complex	cellular_component	4	Cluster-15176.1725,Cluster-15176.11704,Cluster-15176.11142,Cluster-15176.6189
GO:0044723	single-organism carbohydrate metabolic process	biological_process	231	Cluster-15176.24072,Cluster-15176.23630,Cluster-15440.0,Cluster-15176.15025,Cluster-15176.9886,Cluster-15176.14495,Cluster-15176.24429,Cluster-15176.8146,Cluster-15176.17193,Cluster-15176.9693,Cluster-15176.18862,Cluster-15176.15846,Cluster-16759.0,Cluster-15176.6668,Cluster-15176.15594,Cluster-15176.8196,Cluster-15176.15958,Cluster-15176.26321,Cluster-15176.5841,Cluster-15176.17443,Cluster-15176…
GO:0080090	regulation of primary metabolic process	biological_process	698	Cluster-15176.9044,Cluster-15176.17459,Cluster-15176.16968,Cluster-15176.24601,Cluster-15176.7870,Cluster-15176.10804,Cluster-15176.12202,Cluster-15176.16608,Cluster-15176.5317,Cluster-15176.17052,Cluster-15176.13218,Cluster-15176.9508,Cluster-15176.20847,Cluster-15176.17416,Cluster-15176.8110,Cluster-15176.14069,Cluster-15176.17587,Cluster-15176.18708,Cluster-16194.0,Cluster-15176.4343,Cluster-1…
GO:0030258	lipid modification	biological_process	24	Cluster-15176.7281,Cluster-15176.23523,Cluster-15176.4658,Cluster-11426.0,Cluster-15176.5370,Cluster-15176.18862,Cluster-15176.3190,Cluster-15176.7282,Cluster-15176.897,Cluster-15176.2530,Cluster-15176.2814,Cluster-15176.7876,Cluster-15176.26050,Cluster-15176.26051,Cluster-15176.10880,Cluster-15176.2879,Cluster-15176.24105,Cluster-15176.27829,Cluster-15176.16081,Cluster-19499.0,Cluster-15176.2269…
GO:0019219	regulation of nucleobase-containing compound metabolic process	biological_process	588	Cluster-15176.16205,Cluster-15176.14794,Cluster-15176.18234,Cluster-16450.0,Cluster-15176.6468,Cluster-15176.22689,Cluster-15176.23023,Cluster-15176.12617,Cluster-15176.258,Cluster-15176.28936,Cluster-15176.13866,Cluster-15176.6641,Cluster-15176.12312,Cluster-15176.6872,Cluster-15176.16973,Cluster-15176.24772,Cluster-15176.19402,Cluster-15176.6185,Cluster-15176.22773,Cluster-17387.0,Cluster-15176…
GO:0016830	carbon-carbon lyase activity	molecular_function	66	Cluster-15176.1297,Cluster-15176.15594,Cluster-15176.9537,Cluster-18713.0,Cluster-7946.0,Cluster-15176.15264,Cluster-15176.8072,Cluster-15176.21501,Cluster-15176.24429,Cluster-15176.24827,Cluster-15176.19694,Cluster-15176.17244,Cluster-15176.487,Cluster-15176.8337,Cluster-15176.20475,Cluster-15176.30019,Cluster-15176.18697,Cluster-15176.14682,Cluster-15176.3303,Cluster-15176.15976,Cluster-15176.3…
GO:0019318	hexose metabolic process	biological_process	84	Cluster-15176.20142,Cluster-15176.8297,Cluster-16031.0,Cluster-15176.21837,Cluster-15176.12536,Cluster-15176.19883,Cluster-15176.6121,Cluster-15176.15360,Cluster-15176.21260,Cluster-15176.11782,Cluster-15176.14935,Cluster-15176.18351,Cluster-15176.14943,Cluster-15176.21298,Cluster-15176.3512,Cluster-15176.21299,Cluster-15176.17223,Cluster-13959.0,Cluster-15176.14543,Cluster-15176.7049,Cluster-149…
GO:0016703	oxidoreductase activity, acting on single donors with incorporation of molecular oxygen, incorporation of one atom of oxygen (internal monooxygenases or internal mixed function oxidases)	molecular_function	14	Cluster-15176.12584,Cluster-17089.0,Cluster-15176.25113,Cluster-15176.26864,Cluster-15176.16385,Cluster-16323.0,Cluster-15176.26865,Cluster-15176.7320,Cluster-15176.5641,Cluster-15176.13048,Cluster-15176.27384,Cluster-15176.8337,Cluster-15176.4028,Cluster-13433.0
GO:0060255	regulation of macromolecule metabolic process	biological_process	706	Cluster-15176.20192,Cluster-15176.19987,Cluster-15176.4178,Cluster-15176.29983,Cluster-15176.20903,Cluster-14593.0,Cluster-16148.0,Cluster-15176.24115,Cluster-15176.22252,Cluster-15176.27145,Cluster-15176.16516,Cluster-15176.11160,Cluster-16636.0,Cluster-15176.24629,Cluster-15176.16896,Cluster-15176.9548,Cluster-15176.26974,Cluster-17407.0,Cluster-15176.6255,Cluster-15176.23024,Cluster-17752.0,Cl…
GO:0004601	peroxidase activity	molecular_function	37	Cluster-15176.9214,Cluster-5091.0,Cluster-12328.0,Cluster-15176.9086,Cluster-15176.9460,Cluster-16052.0,Cluster-15422.0,Cluster-15176.8030,Cluster-15176.19341,Cluster-15176.18284,Cluster-15176.15803,Cluster-15176.10078,Cluster-15176.12154,Cluster-15176.24942,Cluster-15176.20156,Cluster-15176.17213,Cluster-15176.23748,Cluster-15176.17544,Cluster-15687.0,Cluster-15176.27499,Cluster-15176.23400,Clus…
GO:0006804	obsolete peroxidase reaction	biological_process	37	Cluster-15176.15803,Cluster-15176.18284,Cluster-15176.12154,Cluster-15176.10078,Cluster-15176.8030,Cluster-15422.0,Cluster-15176.19341,Cluster-5091.0,Cluster-12328.0,Cluster-16052.0,Cluster-15176.9460,Cluster-15176.9086,Cluster-15176.9214,Cluster-15176.23748,Cluster-15176.17544,Cluster-15176.17213,Cluster-15176.24942,Cluster-15176.20156,Cluster-15176.17375,Cluster-15176.11536,Cluster-15176.15609,…
GO:0005982	starch metabolic process	biological_process	71	Cluster-15176.6666,Cluster-15176.11019,Cluster-16825.0,Cluster-19028.0,Cluster-15176.8963,Cluster-15176.8196,Cluster-15176.8841,Cluster-15176.26479,Cluster-15176.17443,Cluster-15176.10374,Cluster-15176.17193,Cluster-15176.15846,Cluster-15176.6668,Cluster-15176.26958,Cluster-15959.0,Cluster-16759.0,Cluster-15176.1759,Cluster-15176.16064,Cluster-13620.0,Cluster-15440.0,Cluster-15176.15025,Cluster-1…
GO:0005985	sucrose metabolic process	biological_process	71	Cluster-15176.26664,Cluster-15176.11701,Cluster-15176.613,Cluster-15176.2588,Cluster-15176.21423,Cluster-15176.23276,Cluster-15176.17843,Cluster-15176.25913,Cluster-15176.15896,Cluster-15176.3515,Cluster-15176.20098,Cluster-16701.0,Cluster-15176.18956,Cluster-15176.612,Cluster-15176.15703,Cluster-15176.27887,Cluster-15176.26301,Cluster-15176.15846,Cluster-15176.6668,Cluster-16759.0,Cluster-15959.…
GO:0006955	immune response	biological_process	50	Cluster-15176.17785,Cluster-15176.23182,Cluster-15176.14004,Cluster-15176.22578,Cluster-15176.8964,Cluster-15176.24804,Cluster-15176.13132,Cluster-18111.0,Cluster-15176.24377,Cluster-15176.12779,Cluster-15176.17665,Cluster-15176.24042,Cluster-15176.15725,Cluster-15176.14041,Cluster-15176.23981,Cluster-15176.20507,Cluster-15176.20509,Cluster-15176.15969,Cluster-15176.5278,Cluster-15176.9877,Cluste…
GO:0032559	adenyl ribonucleotide binding	molecular_function	775	Cluster-15176.16549,Cluster-15176.4160,Cluster-15176.10053,Cluster-15176.22988,Cluster-15176.18444,Cluster-15176.17604,Cluster-15176.17395,Cluster-15176.17833,Cluster-15176.27613,Cluster-15176.18342,Cluster-15176.25872,Cluster-8228.0,Cluster-18614.0,Cluster-15176.20448,Cluster-15525.0,Cluster-15176.5771,Cluster-5903.1,Cluster-15176.15865,Cluster-15176.16271,Cluster-15176.19371,Cluster-15176.23993…
GO:0065007	biological regulation	biological_process	1295	Cluster-15176.13411,Cluster-19007.0,Cluster-15176.5549,Cluster-15176.4452,Cluster-15176.14456,Cluster-15176.15465,Cluster-15176.16201,Cluster-15176.12191,Cluster-15176.4724,Cluster-15176.3261,Cluster-20190.0,Cluster-15176.5575,Cluster-15176.642,Cluster-15176.10342,Cluster-15176.6755,Cluster-15176.21288,Cluster-15176.16287,Cluster-15176.18564,Cluster-15176.24263,Cluster-15176.12169,Cluster-14957.0…
GO:0030554	adenyl nucleotide binding	molecular_function	782	Cluster-15176.24785,Cluster-15176.2993,Cluster-15176.28626,Cluster-15176.27143,Cluster-15176.52,Cluster-15176.13220,Cluster-15176.10452,Cluster-15176.8474,Cluster-15176.10965,Cluster-15176.15735,Cluster-15176.24650,Cluster-15176.14203,Cluster-15176.23794,Cluster-15176.20204,Cluster-15176.16434,Cluster-15176.28132,Cluster-15176.23993,Cluster-15176.8364,Cluster-15176.19371,Cluster-15176.16271,Clust…
GO:0016477	cell migration	biological_process	9	Cluster-15176.10618,Cluster-15176.15740,Cluster-15176.16537,Cluster-15176.18612,Cluster-15176.14562,Cluster-15176.14306,Cluster-15176.15742,Cluster-15176.15592,Cluster-15176.11985
GO:0030334	regulation of cell migration	biological_process	9	Cluster-15176.11985,Cluster-15176.15592,Cluster-15176.14306,Cluster-15176.15742,Cluster-15176.14562,Cluster-15176.18612,Cluster-15176.16537,Cluster-15176.10618,Cluster-15176.15740
GO:0045995	regulation of embryonic development	biological_process	9	Cluster-15176.16537,Cluster-15176.10618,Cluster-15176.15740,Cluster-15176.14306,Cluster-15176.15742,Cluster-15176.14562,Cluster-15176.18612,Cluster-15176.11985,Cluster-15176.15592
GO:0051171	regulation of nitrogen compound metabolic process	biological_process	662	Cluster-15176.5433,Cluster-15176.2173,Cluster-15176.1525,Cluster-15176.2769,Cluster-15176.15960,Cluster-8257.0,Cluster-15176.29382,Cluster-15176.21133,Cluster-15176.4309,Cluster-15176.5710,Cluster-17918.0,Cluster-15176.10192,Cluster-15176.15166,Cluster-15176.17861,Cluster-15176.19944,Cluster-14521.0,Cluster-15176.25240,Cluster-15176.25386,Cluster-15176.18023,Cluster-15176.14353,Cluster-4741.0,Clu…
GO:0006090	pyruvate metabolic process	biological_process	73	Cluster-15176.14038,Cluster-15176.15958,Cluster-15176.1297,Cluster-15176.12361,Cluster-18713.0,Cluster-15176.24804,Cluster-15176.24754,Cluster-15176.9886,Cluster-15176.19694,Cluster-15176.24827,Cluster-15176.7778,Cluster-15176.487,Cluster-15176.22106,Cluster-15176.2687,Cluster-15176.9693,Cluster-15176.17840,Cluster-15176.28296,Cluster-15176.12640,Cluster-15176.16212,Cluster-15176.31161,Cluster-15…
GO:0051252	regulation of RNA metabolic process	biological_process	582	Cluster-18007.0,Cluster-15176.16198,Cluster-15176.18759,Cluster-15176.9172,Cluster-15176.14456,Cluster-15176.9437,Cluster-15176.21368,Cluster-15176.28581,Cluster-15176.5549,Cluster-17333.0,Cluster-15176.15079,Cluster-15176.14101,Cluster-15176.9658,Cluster-15176.642,Cluster-15176.23975,Cluster-15176.15729,Cluster-15176.10378,Cluster-15176.23996,Cluster-15176.22906,Cluster-15176.13271,Cluster-14957…
GO:0016758	transferase activity, transferring hexosyl groups	molecular_function	133	Cluster-15176.2814,Cluster-15176.23148,Cluster-15176.14471,Cluster-9395.0,Cluster-18960.0,Cluster-16277.0,Cluster-3298.2,Cluster-15176.7086,Cluster-15176.12517,Cluster-15176.10168,Cluster-15176.4731,Cluster-15176.12030,Cluster-15176.28186,Cluster-17448.0,Cluster-15176.23278,Cluster-15176.3634,Cluster-15176.16532,Cluster-15176.20315,Cluster-15176.4599,Cluster-15176.27829,Cluster-15176.7573,Cluster…
GO:0031323	regulation of cellular metabolic process	biological_process	707	Cluster-15176.14999,Cluster-15176.8120,Cluster-15418.0,Cluster-15176.18564,Cluster-9014.0,Cluster-17643.0,Cluster-15176.13271,Cluster-15176.3200,Cluster-14957.0,Cluster-15176.22124,Cluster-15176.22906,Cluster-15176.23996,Cluster-17299.0,Cluster-15176.12900,Cluster-15176.16950,Cluster-15176.10624,Cluster-15176.23767,Cluster-15176.24368,Cluster-15176.29529,Cluster-15176.5549,Cluster-15176.28581,Clu…
GO:0005488	binding	molecular_function	3385	Cluster-20292.0,Cluster-15176.23598,Cluster-15176.10187,Cluster-15176.5959,Cluster-15176.4832,Cluster-15176.27293,Cluster-15176.13343,Cluster-15176.19409,Cluster-17906.0,Cluster-15176.13773,Cluster-15176.9838,Cluster-15176.13540,Cluster-15176.18351,Cluster-15176.18474,Cluster-15176.9743,Cluster-15176.7032,Cluster-15176.14295,Cluster-15176.10986,Cluster-15176.15658,Cluster-15176.17549,Cluster-1517…
uster-16550.1,Cluster-15176.7864,Cluster-15176.4561,Cluster-15176.6007,Cluster-15176.14695,Cluster-15176.15426,Cluster-15176.13933,Cluster-15176.5098,Cluster-15176.1611,Cluster-15176.6675,Cluster-15176.16633,Cluster-15176.12818,Cluster-15176.25128,Cluster-15176.9137,Cluster-15176.7310,Cluster-15176.26037,Cluster-15176.26717,Cluster-15176.25526,Cluster-15176.16099,Cluster-15176.21213,Cluster-15176…
GO:0032984	macromolecular complex disassembly	biological_process	26	Cluster-15176.18358,Cluster-15176.10939,Cluster-15176.20572,Cluster-15176.20792,Cluster-15176.18360,Cluster-15176.23358,Cluster-15176.14101,Cluster-15176.22252,Cluster-15176.24294,Cluster-15176.18562,Cluster-15176.7000,Cluster-17450.0,Cluster-15176.11672,Cluster-16241.0,Cluster-15176.12538,Cluster-15176.16482,Cluster-15176.23958,Cluster-15176.4348,Cluster-20201.0,Cluster-15176.15166,Cluster-15176…
GO:0090304	nucleic acid metabolic process	biological_process	1183	Cluster-15176.12333,Cluster-15176.18751,Cluster-15176.14821,Cluster-15176.29610,Cluster-15176.16568,Cluster-17783.0,Cluster-15176.4758,Cluster-15176.6534,Cluster-15176.15970,Cluster-15176.9253,Cluster-15176.2244,Cluster-15176.25413,Cluster-3795.0,Cluster-15176.14030,Cluster-15176.4081,Cluster-19448.0,Cluster-15176.19119,Cluster-15176.8968,Cluster-15176.23934,Cluster-15176.29093,Cluster-15176.2271…
GO:0051346	negative regulation of hydrolase activity	biological_process	11	Cluster-15176.20921,Cluster-15176.19409,Cluster-15176.18865,Cluster-15072.0,Cluster-15176.12587,Cluster-15176.19881,Cluster-15176.17707,Cluster-15176.15919,Cluster-15176.21762,Cluster-15176.25227,Cluster-14812.0
GO:0016763	transferase activity, transferring pentosyl groups	molecular_function	25	Cluster-15176.25596,Cluster-19049.0,Cluster-15176.4106,Cluster-15176.5310,Cluster-15176.15893,Cluster-15176.25474,Cluster-15176.19806,Cluster-15176.27523,Cluster-15176.24627,Cluster-15771.0,Cluster-15176.1998,Cluster-17973.0,Cluster-15176.23708,Cluster-15176.17400,Cluster-15176.12482,Cluster-15176.14146,Cluster-15176.16031,Cluster-15176.17679,Cluster-15176.16261,Cluster-15176.21939,Cluster-15176.…
GO:0008171	O-methyltransferase activity	molecular_function	31	Cluster-15176.13778,Cluster-17945.0,Cluster-15176.2407,Cluster-15176.25583,Cluster-15176.336,Cluster-15176.20797,Cluster-15176.25196,Cluster-15176.8162,Cluster-15176.5548,Cluster-15176.8260,Cluster-15176.8311,Cluster-15176.22971,Cluster-15176.29611,Cluster-15176.27824,Cluster-15176.27949,Cluster-15176.18506,Cluster-15176.3634,Cluster-15176.22557,Cluster-15176.9498,Cluster-15176.15699,Cluster-1517…
GO:0050794	regulation of cellular process	biological_process	1154	Cluster-15789.0,Cluster-15176.26129,Cluster-15176.12298,Cluster-15176.17450,Cluster-16241.0,Cluster-15176.18360,Cluster-4092.0,Cluster-15176.27226,Cluster-15176.22887,Cluster-15176.21648,Cluster-15176.16574,Cluster-15176.15684,Cluster-15176.22895,Cluster-15176.27181,Cluster-15176.14041,Cluster-18351.0,Cluster-14974.0,Cluster-17560.0,Cluster-15176.16311,Cluster-17450.0,Cluster-15176.12953,Cluster-…
GO:2001070	starch binding	molecular_function	11	Cluster-15176.12933,Cluster-15176.7504,Cluster-15176.23368,Cluster-15176.23366,Cluster-15176.24642,Cluster-15176.26074,Cluster-15176.14495,Cluster-15176.13175,Cluster-15176.11456,Cluster-15176.20985,Cluster-15176.14943
GO:0016491	oxidoreductase activity	molecular_function	607	Cluster-15176.20236,Cluster-15176.27011,Cluster-15176.16349,Cluster-15176.6034,Cluster-15176.15446,Cluster-15176.483,Cluster-15176.23252,Cluster-15176.6970,Cluster-15176.12176,Cluster-15176.17673,Cluster-15176.18070,Cluster-17039.0,Cluster-15176.29893,Cluster-15176.6612,Cluster-15176.10829,Cluster-15176.16593,Cluster-15176.6868,Cluster-19207.0,Cluster-15176.19341,Cluster-15176.6089,Cluster-15176.…
GO:0065009	regulation of molecular function	biological_process	66	Cluster-15176.927,Cluster-15176.19881,Cluster-15176.5215,Cluster-17783.0,Cluster-15176.3200,Cluster-15176.8120,Cluster-15176.14306,Cluster-8978.0,Cluster-15176.24081,Cluster-15176.6612,Cluster-13613.0,Cluster-14578.0,Cluster-15176.23584,Cluster-15176.20921,Cluster-15176.19409,Cluster-15176.18865,Cluster-15176.16201,Cluster-15176.19914,Cluster-19700.0,Cluster-15176.9548,Cluster-15176.23634,Cluster…
GO:0004525	ribonuclease III activity	molecular_function	8	Cluster-15176.29689,Cluster-15176.13036,Cluster-15176.27989,Cluster-15176.1525,Cluster-15176.22751,Cluster-15176.1170,Cluster-15176.5159,Cluster-15176.5160
GO:0032296	double-stranded RNA-specific ribonuclease activity	molecular_function	8	Cluster-15176.22751,Cluster-15176.27989,Cluster-15176.29689,Cluster-15176.13036,Cluster-15176.1525,Cluster-15176.1170,Cluster-15176.5159,Cluster-15176.5160
GO:0004888	transmembrane signaling receptor activity	molecular_function	48	Cluster-15176.18786,Cluster-15176.9352,Cluster-15176.27129,Cluster-15176.14632,Cluster-15176.19677,Cluster-15176.15833,Cluster-17999.0,Cluster-15176.24701,Cluster-14924.0,Cluster-15176.27593,Cluster-15176.25087,Cluster-15176.11829,Cluster-15176.28307,Cluster-15176.26785,Cluster-15176.4724,Cluster-15176.8071,Cluster-15176.6358,Cluster-15176.15768,Cluster-15176.4792,Cluster-15176.10713,Cluster-1517…
GO:0009108	coenzyme biosynthetic process	biological_process	105	Cluster-15176.16927,Cluster-15176.17793,Cluster-15176.12997,Cluster-15176.3235,Cluster-18771.0,Cluster-15176.10319,Cluster-15176.6125,Cluster-15176.13074,Cluster-15176.18262,Cluster-15176.6685,Cluster-18168.0,Cluster-15176.16243,Cluster-15176.17608,Cluster-15176.15335,Cluster-15176.15529,Cluster-15176.20566,Cluster-15176.28561,Cluster-15176.16568,Cluster-15176.18880,Cluster-15176.11540,Cluster-15…
GO:0006396	RNA processing	biological_process	220	Cluster-15176.24242,Cluster-15176.17103,Cluster-15176.10939,Cluster-15176.26569,Cluster-15176.30704,Cluster-15176.19218,Cluster-15176.25292,Cluster-15176.17097,Cluster-15176.22971,Cluster-15176.29689,Cluster-15176.28241,Cluster-15176.1015,Cluster-15176.6178,Cluster-15176.22392,Cluster-15176.28834,Cluster-15176.15915,Cluster-15176.28867,Cluster-15176.14964,Cluster-15176.7083,Cluster-15176.18463,Cl…
GO:0004650	polygalacturonase activity	molecular_function	14	Cluster-15176.6448,Cluster-15176.612,Cluster-15176.613,Cluster-15176.6666,Cluster-16701.0,Cluster-15176.9662,Cluster-16759.0,Cluster-15176.21570,Cluster-15176.12374,Cluster-15176.27015,Cluster-15176.14401,Cluster-4746.0,Cluster-15176.28581,Cluster-15176.26479
GO:0006855	drug transmembrane transport	biological_process	22	Cluster-15176.8654,Cluster-15176.1324,Cluster-16990.0,Cluster-18849.0,Cluster-15176.23950,Cluster-9986.0,Cluster-15382.0,Cluster-18356.0,Cluster-16418.0,Cluster-15176.23949,Cluster-15176.6006,Cluster-15176.3488,Cluster-15176.8419,Cluster-18230.0,Cluster-15176.2649,Cluster-15263.0,Cluster-15176.535,Cluster-15465.0,Cluster-15176.5896,Cluster-15176.5968,Cluster-15176.6721,Cluster-15176.17077
GO:0015893	drug transport	biological_process	22	Cluster-18849.0,Cluster-9986.0,Cluster-15382.0,Cluster-15176.23950,Cluster-16990.0,Cluster-15176.1324,Cluster-15176.8654,Cluster-15176.6721,Cluster-15176.17077,Cluster-15176.5968,Cluster-15263.0,Cluster-15176.2649,Cluster-15465.0,Cluster-15176.5896,Cluster-15176.535,Cluster-16418.0,Cluster-18230.0,Cluster-15176.8419,Cluster-15176.6006,Cluster-15176.23949,Cluster-15176.3488,Cluster-18356.0
GO:0009110	vitamin biosynthetic process	biological_process	73	Cluster-15176.10320,Cluster-15176.9617,Cluster-15176.12584,Cluster-15176.26066,Cluster-15176.28211,Cluster-15176.9974,Cluster-17945.0,Cluster-15176.15872,Cluster-15176.10253,Cluster-15176.21446,Cluster-15176.25113,Cluster-15176.16892,Cluster-15176.16532,Cluster-15176.2033,Cluster-15176.25900,Cluster-15176.10745,Cluster-15176.9082,Cluster-15176.21603,Cluster-15176.18262,Cluster-15176.15529,Cluster…
GO:0042364	water-soluble vitamin biosynthetic process	biological_process	73	Cluster-17945.0,Cluster-15176.15872,Cluster-15176.10253,Cluster-15176.21446,Cluster-15176.10320,Cluster-15176.9617,Cluster-15176.12584,Cluster-15176.26066,Cluster-15176.28211,Cluster-15176.9974,Cluster-15176.10745,Cluster-15176.9082,Cluster-15176.21603,Cluster-15176.25113,Cluster-15176.16892,Cluster-15176.16532,Cluster-15176.2033,Cluster-15176.25900,Cluster-15176.12997,Cluster-15176.13074,Cluster…
GO:0016717	oxidoreductase activity, acting on paired donors, with oxidation of a pair of donors resulting in the reduction of molecular oxygen to two molecules of water	molecular_function	11	Cluster-15176.16301,Cluster-15176.12892,Cluster-15176.12740,Cluster-15176.29597,Cluster-15176.15418,Cluster-18728.0,Cluster-15176.7310,Cluster-15176.15551,Cluster-15176.15554,Cluster-15176.8090,Cluster-15176.15013
GO:0019050	suppression by virus of host apoptotic process	biological_process	4	Cluster-15176.4407,Cluster-15176.28298,Cluster-15176.13041,Cluster-15176.24899
GO:0033668	negative regulation by symbiont of host apoptotic process	biological_process	4	Cluster-15176.24899,Cluster-15176.28298,Cluster-15176.13041,Cluster-15176.4407
GO:0052041	negative regulation by symbiont of host programmed cell death	biological_process	4	Cluster-15176.4407,Cluster-15176.24899,Cluster-15176.28298,Cluster-15176.13041
GO:0052490	negative regulation by organism of programmed cell death in other organism involved in symbiotic interaction	biological_process	4	Cluster-15176.4407,Cluster-15176.24899,Cluster-15176.28298,Cluster-15176.13041
GO:0016762	xyloglucan:xyloglucosyl transferase activity	molecular_function	11	Cluster-15176.4731,Cluster-15176.1758,Cluster-15176.12470,Cluster-15176.7284,Cluster-15176.22682,Cluster-14688.0,Cluster-15176.9977,Cluster-15176.13493,Cluster-15176.13494,Cluster-15176.12471,Cluster-15176.14849
GO:0048046	apoplast	cellular_component	11	Cluster-15176.12471,Cluster-15176.14849,Cluster-15176.1758,Cluster-15176.4731,Cluster-15176.12470,Cluster-15176.7284,Cluster-15176.13494,Cluster-15176.13493,Cluster-15176.9977,Cluster-14688.0,Cluster-15176.22682
GO:0006575	cellular modified amino acid metabolic process	biological_process	88	Cluster-15176.16928,Cluster-15176.2033,Cluster-15176.16532,Cluster-15176.18144,Cluster-15176.7869,Cluster-15176.9082,Cluster-15176.10745,Cluster-15176.22557,Cluster-15176.9974,Cluster-15176.28211,Cluster-15176.26066,Cluster-15176.18612,Cluster-15176.9617,Cluster-15176.20508,Cluster-15176.23400,Cluster-15176.3948,Cluster-15176.16805,Cluster-15176.6970,Cluster-15176.9494,Cluster-15176.15872,Cluster…
GO:0001882	nucleoside binding	molecular_function	832	Cluster-15176.26981,Cluster-15176.12526,Cluster-15176.10181,Cluster-15176.1993,Cluster-15176.19127,Cluster-15176.12605,Cluster-15176.24498,Cluster-15176.21410,Cluster-15176.12580,Cluster-5466.0,Cluster-15176.18882,Cluster-15176.5020,Cluster-15176.13312,Cluster-15176.17103,Cluster-15176.20673,Cluster-15176.1015,Cluster-15176.14433,Cluster-14752.0,Cluster-16942.0,Cluster-15176.22056,Cluster-15176.1…
GO:0001883	purine nucleoside binding	molecular_function	831	Cluster-15176.17492,Cluster-15176.10183,Cluster-15200.0,Cluster-15176.17868,Cluster-15176.26009,Cluster-15072.0,Cluster-20237.0,Cluster-17221.0,Cluster-15176.8607,Cluster-15176.3359,Cluster-15176.17078,Cluster-15176.17298,Cluster-15176.23716,Cluster-15176.14566,Cluster-15176.28600,Cluster-15176.15439,Cluster-15176.16627,Cluster-15176.23741,Cluster-15176.26665,Cluster-15176.14754,Cluster-19486.0,C…
GO:0032549	ribonucleoside binding	molecular_function	831	Cluster-15176.10249,Cluster-15176.20472,Cluster-15176.18731,Cluster-15176.24429,Cluster-15176.20124,Cluster-9421.0,Cluster-15176.23678,Cluster-15176.7125,Cluster-15176.3344,Cluster-15176.15937,Cluster-15176.23950,Cluster-15176.24551,Cluster-15176.25245,Cluster-8890.0,Cluster-15176.24777,Cluster-15176.13132,Cluster-15176.18780,Cluster-15176.28449,Cluster-15176.6597,Cluster-15176.14202,Cluster-1517…
GO:0032550	purine ribonucleoside binding	molecular_function	831	Cluster-15176.6388,Cluster-15176.23582,Cluster-19979.0,Cluster-15176.13854,Cluster-15176.11829,Cluster-15176.6101,Cluster-15176.11032,Cluster-15176.4669,Cluster-14560.0,Cluster-15176.9143,Cluster-15461.0,Cluster-15176.11869,Cluster-15176.9757,Cluster-15176.8192,Cluster-15176.7104,Cluster-15176.20399,Cluster-15176.13606,Cluster-15176.381,Cluster-15176.4938,Cluster-15176.8164,Cluster-15176.9656,Clu…
GO:0001772	immunological synapse	cellular_component	6	Cluster-15176.28274,Cluster-15176.23693,Cluster-15176.8337,Cluster-15176.15749,Cluster-15176.17940,Cluster-15176.20953
GO:0097197	tetraspanin-enriched microdomain	cellular_component	6	Cluster-15176.20953,Cluster-15176.17940,Cluster-15176.15749,Cluster-15176.8337,Cluster-15176.23693,Cluster-15176.28274
GO:0003883	CTP synthase activity	molecular_function	6	Cluster-15176.25742,Cluster-15176.15635,Cluster-15176.25743,Cluster-15176.25741,Cluster-15176.10441,Cluster-15176.5939
GO:0015297	antiporter activity	molecular_function	34	Cluster-15176.22578,Cluster-15176.535,Cluster-15176.2649,Cluster-15176.6721,Cluster-15176.5968,Cluster-18230.0,Cluster-15176.8419,Cluster-15176.19002,Cluster-15176.24719,Cluster-15176.23950,Cluster-18849.0,Cluster-15176.1904,Cluster-15176.8654,Cluster-15176.1324,Cluster-15176.5896,Cluster-15465.0,Cluster-3298.2,Cluster-15176.30884,Cluster-15176.24718,Cluster-15176.17077,Cluster-15176.11572,Cluste…
GO:0008218	bioluminescence	biological_process	7	Cluster-17278.0,Cluster-15176.25116,Cluster-15176.2053,Cluster-15176.3848,Cluster-15176.20698,Cluster-15176.6081,Cluster-15176.17007
GO:0000375	RNA splicing, via transesterification reactions	biological_process	32	Cluster-15176.6189,Cluster-15176.25781,Cluster-20201.0,Cluster-15176.3222,Cluster-15176.9217,Cluster-15176.2962,Cluster-15176.10829,Cluster-20252.0,Cluster-15176.25104,Cluster-15176.10939,Cluster-15176.6685,Cluster-15176.25292,Cluster-15176.19435,Cluster-15176.17097,Cluster-15176.16967,Cluster-15176.2952,Cluster-15176.7825,Cluster-15176.3932,Cluster-15176.11058,Cluster-15176.15744,Cluster-14695.0…
GO:0042398	cellular modified amino acid biosynthetic process	biological_process	60	Cluster-15176.3038,Cluster-15176.16805,Cluster-15176.3948,Cluster-15176.3778,Cluster-15176.15872,Cluster-15176.1921,Cluster-15176.10282,Cluster-15176.3709,Cluster-15176.4005,Cluster-17945.0,Cluster-15176.28211,Cluster-15176.9974,Cluster-15176.26066,Cluster-15176.9617,Cluster-15176.25337,Cluster-15176.20508,Cluster-15176.18669,Cluster-15176.16803,Cluster-15176.14682,Cluster-15176.9082,Cluster-1517…
GO:0008174	mRNA methyltransferase activity	molecular_function	5	Cluster-15176.3911,Cluster-15176.20972,Cluster-15176.23114,Cluster-15176.25110,Cluster-15176.14720
GO:0032555	purine ribonucleotide binding	molecular_function	831	Cluster-15176.11833,Cluster-15176.10323,Cluster-15176.13931,Cluster-15176.15008,Cluster-15176.22593,Cluster-15176.29257,Cluster-15176.18044,Cluster-15176.24120,Cluster-15176.13646,Cluster-15176.10282,Cluster-15176.6192,Cluster-15176.25871,Cluster-15176.21711,Cluster-15176.3905,Cluster-15176.12755,Cluster-15176.24460,Cluster-15176.24034,Cluster-15176.5641,Cluster-15176.1094,Cluster-15176.22884,Clu…
GO:0004150	dihydroneopterin aldolase activity	molecular_function	3	Cluster-15176.14682,Cluster-15176.17244,Cluster-15176.10745
GO:0030001	metal ion transport	biological_process	218	Cluster-19758.0,Cluster-15176.8236,Cluster-15176.10688,Cluster-15176.4801,Cluster-15176.15201,Cluster-15176.25775,Cluster-14192.0,Cluster-15176.853,Cluster-15176.14388,Cluster-15176.2995,Cluster-16167.0,Cluster-15176.19764,Cluster-15176.7652,Cluster-15176.23711,Cluster-15176.9925,Cluster-15176.28140,Cluster-15176.19662,Cluster-15176.24193,Cluster-18927.0,Cluster-15176.9802,Cluster-13917.0,Cluster…
GO:0016070	RNA metabolic process	biological_process	906	Cluster-15176.18463,Cluster-15176.22312,Cluster-15176.23227,Cluster-15176.10185,Cluster-15176.28834,Cluster-15176.15915,Cluster-15176.23475,Cluster-15176.12514,Cluster-15176.10583,Cluster-15176.7083,Cluster-15176.4317,Cluster-15176.16212,Cluster-15176.24978,Cluster-15176.29689,Cluster-15176.22971,Cluster-15176.22371,Cluster-15176.7761,Cluster-15176.12928,Cluster-16413.0,Cluster-15176.8154,Cluster…
GO:0004425	indole-3-glycerol-phosphate synthase activity	molecular_function	6	Cluster-17089.0,Cluster-15176.12584,Cluster-15176.8337,Cluster-15176.30019,Cluster-15176.20475,Cluster-15176.16385
GO:0042816	vitamin B6 metabolic process	biological_process	9	Cluster-15176.10319,Cluster-15176.8337,Cluster-15176.16385,Cluster-15176.25900,Cluster-17089.0,Cluster-15176.1632,Cluster-15176.12584,Cluster-15176.25113,Cluster-15176.10320
GO:0042819	vitamin B6 biosynthetic process	biological_process	9	Cluster-17089.0,Cluster-15176.1632,Cluster-15176.12584,Cluster-15176.25113,Cluster-15176.10320,Cluster-15176.16385,Cluster-15176.25900,Cluster-15176.8337,Cluster-15176.10319
GO:0006919	activation of cysteine-type endopeptidase activity involved in apoptotic process	biological_process	5	Cluster-15176.12045,Cluster-15176.8120,Cluster-15176.14777,Cluster-15176.2857,Cluster-15176.6258
GO:0010950	positive regulation of endopeptidase activity	biological_process	5	Cluster-15176.6258,Cluster-15176.14777,Cluster-15176.8120,Cluster-15176.2857,Cluster-15176.12045
GO:0010952	positive regulation of peptidase activity	biological_process	5	Cluster-15176.12045,Cluster-15176.2857,Cluster-15176.14777,Cluster-15176.8120,Cluster-15176.6258
GO:0031638	zymogen activation	biological_process	5	Cluster-15176.6258,Cluster-15176.14777,Cluster-15176.8120,Cluster-15176.2857,Cluster-15176.12045
GO:0043280	positive regulation of cysteine-type endopeptidase activity involved in apoptotic process	biological_process	5	Cluster-15176.8120,Cluster-15176.14777,Cluster-15176.2857,Cluster-15176.6258,Cluster-15176.12045
GO:0045862	positive regulation of proteolysis	biological_process	5	Cluster-15176.12045,Cluster-15176.6258,Cluster-15176.8120,Cluster-15176.14777,Cluster-15176.2857
GO:0097202	activation of cysteine-type endopeptidase activity	biological_process	5	Cluster-15176.2857,Cluster-15176.8120,Cluster-15176.14777,Cluster-15176.6258,Cluster-15176.12045
GO:2001056	positive regulation of cysteine-type endopeptidase activity	biological_process	5	Cluster-15176.6258,Cluster-15176.8120,Cluster-15176.14777,Cluster-15176.2857,Cluster-15176.12045
GO:0030153	bacteriocin immunity	biological_process	11	Cluster-15176.13343,Cluster-15176.24377,Cluster-15176.17665,Cluster-15176.15803,Cluster-15176.15076,Cluster-15176.23981,Cluster-15176.23182,Cluster-15176.17785,Cluster-15176.19112,Cluster-15176.24804,Cluster-15176.22578
GO:0007530	sex determination	biological_process	4	Cluster-15176.24629,Cluster-15176.26037,Cluster-15176.5426,Cluster-15176.15453
GO:0007531	mating type determination	biological_process	4	Cluster-15176.15453,Cluster-15176.5426,Cluster-15176.26037,Cluster-15176.24629
GO:0045165	cell fate commitment	biological_process	4	Cluster-15176.15453,Cluster-15176.26037,Cluster-15176.24629,Cluster-15176.5426
GO:0015238	drug transmembrane transporter activity	molecular_function	22	Cluster-16990.0,Cluster-18849.0,Cluster-9986.0,Cluster-15176.23950,Cluster-15382.0,Cluster-15176.8654,Cluster-15176.1324,Cluster-15263.0,Cluster-15176.2649,Cluster-15465.0,Cluster-15176.5896,Cluster-15176.535,Cluster-15176.17077,Cluster-15176.6721,Cluster-15176.5968,Cluster-18356.0,Cluster-16418.0,Cluster-18230.0,Cluster-15176.8419,Cluster-15176.6006,Cluster-15176.3488,Cluster-15176.23949
GO:0090484	drug transporter activity	molecular_function	22	Cluster-15176.3488,Cluster-15176.23949,Cluster-15176.6006,Cluster-18230.0,Cluster-15176.8419,Cluster-16418.0,Cluster-18356.0,Cluster-15176.6721,Cluster-15176.5968,Cluster-15176.17077,Cluster-15176.535,Cluster-15465.0,Cluster-15176.5896,Cluster-15176.2649,Cluster-15263.0,Cluster-15176.1324,Cluster-15176.8654,Cluster-15176.23950,Cluster-9986.0,Cluster-15382.0,Cluster-18849.0,Cluster-16990.0
GO:0050789	regulation of biological process	biological_process	1200	Cluster-15176.22450,Cluster-15176.7151,Cluster-8202.0,Cluster-15176.7450,Cluster-15176.15440,Cluster-15176.12652,Cluster-15176.8565,Cluster-15176.7760,Cluster-15176.23423,Cluster-15176.28516,Cluster-15176.4550,Cluster-19564.0,Cluster-15176.12883,Cluster-15176.6922,Cluster-15176.14285,Cluster-15176.12098,Cluster-15176.21083,Cluster-15176.14354,Cluster-15176.8414,Cluster-15176.6206,Cluster-15176.81…
GO:0009064	glutamine family amino acid metabolic process	biological_process	48	Cluster-15176.13317,Cluster-15176.6358,Cluster-15176.23128,Cluster-15176.7434,Cluster-15176.3634,Cluster-15176.17093,Cluster-15176.10037,Cluster-15176.6756,Cluster-15176.223,Cluster-15176.11704,Cluster-15176.5939,Cluster-15176.27070,Cluster-15176.487,Cluster-15176.28516,Cluster-15176.11829,Cluster-15176.19694,Cluster-15176.24827,Cluster-15176.3026,Cluster-15176.5998,Cluster-13433.0,Cluster-15176.…
GO:0006013	mannose metabolic process	biological_process	36	Cluster-15176.28132,Cluster-15176.21260,Cluster-15176.11782,Cluster-15176.13083,Cluster-15176.19883,Cluster-15176.4708,Cluster-15176.7282,Cluster-11426.0,Cluster-15176.31161,Cluster-15176.15976,Cluster-15176.21299,Cluster-15176.28296,Cluster-15176.17840,Cluster-15176.14943,Cluster-15176.21298,Cluster-15176.29769,Cluster-15176.20673,Cluster-15176.23630,Cluster-15176.17905,Cluster-15176.9693,Cluste…
GO:0007126	meiotic nuclear division	biological_process	13	Cluster-15176.14212,Cluster-15176.4024,Cluster-15176.1527,Cluster-15176.11841,Cluster-15176.1725,Cluster-15176.18658,Cluster-19780.0,Cluster-15176.24903,Cluster-16241.0,Cluster-15176.1602,Cluster-15176.9253,Cluster-15176.13542,Cluster-15176.9143
GO:1903046	meiotic cell cycle process	biological_process	13	Cluster-16241.0,Cluster-15176.24903,Cluster-15176.1602,Cluster-19780.0,Cluster-15176.9253,Cluster-15176.9143,Cluster-15176.13542,Cluster-15176.4024,Cluster-15176.14212,Cluster-15176.18658,Cluster-15176.1527,Cluster-15176.1725,Cluster-15176.11841
GO:0009790	embryo development	biological_process	10	Cluster-15176.14562,Cluster-15176.15742,Cluster-15176.14306,Cluster-15176.18612,Cluster-15176.11985,Cluster-15176.15592,Cluster-15176.16537,Cluster-15176.10618,Cluster-15176.15740,Cluster-19545.0
GO:0000139	Golgi membrane	cellular_component	29	Cluster-15176.24271,Cluster-15176.1647,Cluster-15176.3892,Cluster-15176.7900,Cluster-15176.4801,Cluster-15176.12415,Cluster-15176.7220,Cluster-15176.13794,Cluster-15176.4103,Cluster-15176.20,Cluster-18971.0,Cluster-15176.22743,Cluster-15176.17866,Cluster-16916.0,Cluster-15176.9658,Cluster-15176.24408,Cluster-15176.17181,Cluster-15176.4611,Cluster-15176.28230,Cluster-15176.6815,Cluster-15176.16562…
GO:0003950	NAD+ ADP-ribosyltransferase activity	molecular_function	12	Cluster-15176.12482,Cluster-15176.17400,Cluster-15176.4106,Cluster-15176.25596,Cluster-15176.8561,Cluster-15176.16261,Cluster-15771.0,Cluster-15176.24627,Cluster-15176.17679,Cluster-15176.16031,Cluster-15176.27523,Cluster-15176.14146
GO:0043565	sequence-specific DNA binding	molecular_function	136	Cluster-15176.5317,Cluster-15176.12202,Cluster-8681.0,Cluster-15176.12913,Cluster-15176.21785,Cluster-15176.16591,Cluster-15176.25038,Cluster-15176.7999,Cluster-15176.4720,Cluster-15176.22520,Cluster-15176.4343,Cluster-15176.17416,Cluster-15176.20698,Cluster-15176.5841,Cluster-15176.3372,Cluster-15176.6498,Cluster-15176.5709,Cluster-15176.29455,Cluster-15176.17665,Cluster-18234.0,Cluster-15176.19…
GO:0097367	carbohydrate derivative binding	molecular_function	855	Cluster-15176.21201,Cluster-15176.27989,Cluster-15176.15621,Cluster-15176.12099,Cluster-15176.15648,Cluster-15176.15527,Cluster-15176.10962,Cluster-4304.0,Cluster-15176.21570,Cluster-15176.23711,Cluster-6201.0,Cluster-15176.16586,Cluster-15176.16843,Cluster-19846.0,Cluster-13917.0,Cluster-15176.4458,Cluster-15176.9865,Cluster-15176.18673,Cluster-15176.4409,Cluster-18819.0,Cluster-15176.22780,Clus…
GO:0005996	monosaccharide metabolic process	biological_process	84	Cluster-15176.17223,Cluster-15176.7049,Cluster-13959.0,Cluster-15176.14543,Cluster-15176.23189,Cluster-14983.0,Cluster-15176.25504,Cluster-15176.8719,Cluster-15176.15872,Cluster-15176.21297,Cluster-15176.29058,Cluster-15176.15059,Cluster-15176.12868,Cluster-15176.11414,Cluster-15176.16452,Cluster-15176.18030,Cluster-15176.7310,Cluster-15176.6672,Cluster-14136.0,Cluster-16031.0,Cluster-15176.21837…
GO:0000735	removal of nonhomologous ends	biological_process	3	Cluster-15176.24629,Cluster-15176.5426,Cluster-15176.15453
GO:0000736	double-strand break repair via single-strand annealing, removal of nonhomologous ends	biological_process	3	Cluster-15176.15453,Cluster-15176.5426,Cluster-15176.24629
GO:0006312	mitotic recombination	biological_process	3	Cluster-15176.5426,Cluster-15176.24629,Cluster-15176.15453
GO:0007533	mating type switching	biological_process	3	Cluster-15176.15453,Cluster-15176.24629,Cluster-15176.5426
GO:0007534	gene conversion at mating-type locus	biological_process	3	Cluster-15176.24629,Cluster-15176.5426,Cluster-15176.15453
GO:0022413	reproductive process in single-celled organism	biological_process	3	Cluster-15176.5426,Cluster-15176.24629,Cluster-15176.15453
GO:0035822	gene conversion	biological_process	3	Cluster-15176.15453,Cluster-15176.5426,Cluster-15176.24629
GO:0045002	double-strand break repair via single-strand annealing	biological_process	3	Cluster-15176.24629,Cluster-15176.5426,Cluster-15176.15453
GO:0070336	flap-structured DNA binding	molecular_function	3	Cluster-15176.15453,Cluster-15176.5426,Cluster-15176.24629
GO:0032553	ribonucleotide binding	molecular_function	838	Cluster-15176.22988,Cluster-15176.10053,Cluster-15176.4160,Cluster-15176.8320,Cluster-15176.16549,Cluster-15176.17833,Cluster-15176.17395,Cluster-15176.17604,Cluster-15176.18444,Cluster-15176.27613,Cluster-15176.18342,Cluster-15176.25872,Cluster-8228.0,Cluster-18614.0,Cluster-15176.20448,Cluster-15176.15865,Cluster-5903.1,Cluster-15176.5771,Cluster-15525.0,Cluster-15176.15569,Cluster-15176.16271,…
GO:0050790	regulation of catalytic activity	biological_process	61	Cluster-15176.16216,Cluster-15176.12587,Cluster-15176.25377,Cluster-15176.16036,Cluster-14984.0,Cluster-15176.14762,Cluster-15176.18777,Cluster-14812.0,Cluster-15176.21762,Cluster-15176.2172,Cluster-15176.10842,Cluster-15176.10060,Cluster-15176.17707,Cluster-15176.22329,Cluster-15176.8361,Cluster-15176.1453,Cluster-15176.23634,Cluster-15176.2444,Cluster-15176.6258,Cluster-15176.10781,Cluster-1517…
GO:0042493	response to drug	biological_process	22	Cluster-18230.0,Cluster-15176.8419,Cluster-15176.6006,Cluster-15176.23949,Cluster-15176.3488,Cluster-16418.0,Cluster-18356.0,Cluster-15176.6721,Cluster-15176.5968,Cluster-15176.17077,Cluster-15465.0,Cluster-15176.5896,Cluster-15176.535,Cluster-15263.0,Cluster-15176.2649,Cluster-15176.1324,Cluster-15176.8654,Cluster-15176.23950,Cluster-9986.0,Cluster-15382.0,Cluster-18849.0,Cluster-16990.0
GO:0005618	cell wall	cellular_component	31	Cluster-16239.0,Cluster-15176.12470,Cluster-15176.11510,Cluster-15176.4731,Cluster-15176.11019,Cluster-15176.18888,Cluster-19028.0,Cluster-15176.14849,Cluster-15176.8963,Cluster-15176.7572,Cluster-15176.3515,Cluster-15176.13493,Cluster-15176.13494,Cluster-14688.0,Cluster-15176.9977,Cluster-15176.22682,Cluster-15176.7284,Cluster-15176.15025,Cluster-15440.0,Cluster-15176.15667,Cluster-15176.1758,Cl…
GO:0071555	cell wall organization	biological_process	23	Cluster-16239.0,Cluster-15176.26037,Cluster-15176.11510,Cluster-19028.0,Cluster-15176.11019,Cluster-15176.18888,Cluster-15176.3515,Cluster-15832.0,Cluster-15176.8963,Cluster-15176.15025,Cluster-15440.0,Cluster-15176.23634,Cluster-18697.0,Cluster-15176.14412,Cluster-15176.15667,Cluster-19930.0,Cluster-15176.10374,Cluster-15176.22793,Cluster-11426.0,Cluster-15959.0,Cluster-15176.6668,Cluster-15176.…
GO:0018822	nitrile hydratase activity	molecular_function	3	Cluster-15176.11421,Cluster-15176.27828,Cluster-15176.897
GO:0022411	cellular component disassembly	biological_process	26	Cluster-15176.23958,Cluster-15176.4348,Cluster-15176.15972,Cluster-15176.2867,Cluster-15176.14260,Cluster-20201.0,Cluster-15176.15166,Cluster-15176.18564,Cluster-15176.10850,Cluster-15176.8398,Cluster-15176.10939,Cluster-15176.20572,Cluster-15176.18358,Cluster-15176.23358,Cluster-15176.14101,Cluster-15176.20792,Cluster-15176.18360,Cluster-15176.18562,Cluster-15176.7000,Cluster-17450.0,Cluster-151…
GO:0017076	purine nucleotide binding	molecular_function	838	Cluster-15176.21595,Cluster-15176.9894,Cluster-15176.11201,Cluster-15176.6761,Cluster-15176.5602,Cluster-15176.8493,Cluster-15176.16841,Cluster-15176.10342,Cluster-15176.13813,Cluster-20274.1,Cluster-15176.8135,Cluster-19007.0,Cluster-15176.4531,Cluster-15176.29122,Cluster-15176.23189,Cluster-15176.14543,Cluster-15176.12191,Cluster-15176.16201,Cluster-15176.26952,Cluster-15176.19048,Cluster-15176…
GO:0006732	coenzyme metabolic process	biological_process	185	Cluster-15176.18262,Cluster-15176.6685,Cluster-18168.0,Cluster-15176.3512,Cluster-15176.16243,Cluster-15176.21299,Cluster-15176.15529,Cluster-15176.17793,Cluster-15176.12997,Cluster-15176.10986,Cluster-15176.3235,Cluster-15176.10319,Cluster-15176.20797,Cluster-17089.0,Cluster-15176.27574,Cluster-15176.7995,Cluster-15176.15031,Cluster-15176.21516,Cluster-15176.11782,Cluster-15176.18751,Cluster-151…
GO:0006094	gluconeogenesis	biological_process	51	Cluster-15176.20673,Cluster-15176.29769,Cluster-15176.18351,Cluster-15176.16895,Cluster-15176.20098,Cluster-15176.21298,Cluster-15176.17840,Cluster-15176.28296,Cluster-15176.3512,Cluster-15176.12640,Cluster-15176.31161,Cluster-15176.21299,Cluster-15176.15976,Cluster-15176.6245,Cluster-15176.16212,Cluster-15176.20142,Cluster-11426.0,Cluster-15176.8297,Cluster-15176.14827,Cluster-15176.7282,Cluster…
GO:0019319	hexose biosynthetic process	biological_process	51	Cluster-15176.3512,Cluster-15176.12640,Cluster-15176.28296,Cluster-15176.17840,Cluster-15176.21298,Cluster-15176.16212,Cluster-15176.21299,Cluster-15176.6245,Cluster-15176.15976,Cluster-15176.31161,Cluster-15176.29769,Cluster-15176.20673,Cluster-15176.20098,Cluster-15176.18351,Cluster-15176.16895,Cluster-15176.12536,Cluster-15176.11782,Cluster-15176.13083,Cluster-15176.6121,Cluster-15176.8297,Clu…
GO:0046364	monosaccharide biosynthetic process	biological_process	51	Cluster-15176.16212,Cluster-15176.21299,Cluster-15176.15976,Cluster-15176.6245,Cluster-15176.31161,Cluster-15176.3512,Cluster-15176.12640,Cluster-15176.17840,Cluster-15176.28296,Cluster-15176.21298,Cluster-15176.20098,Cluster-15176.18351,Cluster-15176.16895,Cluster-15176.29769,Cluster-15176.20673,Cluster-15176.11782,Cluster-15176.13083,Cluster-15176.6121,Cluster-15176.12536,Cluster-15176.27804,Cl…
GO:0005086	ARF guanyl-nucleotide exchange factor activity	molecular_function	5	Cluster-15176.24081,Cluster-15176.24507,Cluster-15176.23634,Cluster-15176.24045,Cluster-15176.8361
GO:0032011	ARF protein signal transduction	biological_process	5	Cluster-15176.24081,Cluster-15176.24507,Cluster-15176.24045,Cluster-15176.23634,Cluster-15176.8361
GO:0032012	regulation of ARF protein signal transduction	biological_process	5	Cluster-15176.8361,Cluster-15176.23634,Cluster-15176.24045,Cluster-15176.24507,Cluster-15176.24081
GO:0016831	carboxy-lyase activity	molecular_function	49	Cluster-15176.2845,Cluster-15176.16338,Cluster-13757.0,Cluster-15176.13933,Cluster-16028.0,Cluster-15176.2144,Cluster-15176.15882,Cluster-15176.16385,Cluster-17089.0,Cluster-15176.12536,Cluster-15176.9069,Cluster-15176.18351,Cluster-15176.7148,Cluster-15176.1179,Cluster-15176.31481,Cluster-15176.17052,Cluster-15176.16591,Cluster-15176.27887,Cluster-15176.3303,Cluster-15176.9802,Cluster-15176.1453…
GO:0019042	viral latency	biological_process	3	Cluster-15176.12625,Cluster-15176.28274,Cluster-15176.17352
GO:0005515	protein binding	molecular_function	1466	Cluster-15176.25712,Cluster-15176.8232,Cluster-15176.7160,Cluster-15176.28591,Cluster-15176.7680,Cluster-15176.4351,Cluster-15176.28561,Cluster-15176.15460,Cluster-15176.5007,Cluster-15176.6301,Cluster-15176.16491,Cluster-15176.26900,Cluster-15176.9403,Cluster-15176.360,Cluster-15176.21786,Cluster-18109.0,Cluster-15176.13040,Cluster-15176.12204,Cluster-15176.8379,Cluster-15176.19331,Cluster-15176…
GO:0046872	metal ion binding	molecular_function	813	Cluster-15176.14694,Cluster-15176.15249,Cluster-15176.9814,Cluster-15176.4777,Cluster-15176.26589,Cluster-15176.25671,Cluster-15176.10853,Cluster-15176.6733,Cluster-17315.0,Cluster-15176.22035,Cluster-15176.381,Cluster-15176.7909,Cluster-15176.24627,Cluster-15176.20399,Cluster-15176.6672,Cluster-15176.4264,Cluster-15176.12948,Cluster-15176.25285,Cluster-15176.15641,Cluster-15176.22546,Cluster-151…
GO:0006541	glutamine metabolic process	biological_process	12	Cluster-15176.10037,Cluster-15176.6756,Cluster-15118.0,Cluster-15176.483,Cluster-15176.23411,Cluster-15176.10319,Cluster-15176.13774,Cluster-15176.10320,Cluster-15176.25742,Cluster-15176.13775,Cluster-15176.5939,Cluster-15176.3633
GO:0005578	proteinaceous extracellular matrix	cellular_component	34	Cluster-15176.14999,Cluster-15176.12075,Cluster-15176.3231,Cluster-15176.1647,Cluster-15176.1307,Cluster-19216.0,Cluster-15176.5690,Cluster-15176.9698,Cluster-15176.27613,Cluster-15176.15907,Cluster-15176.9210,Cluster-13453.0,Cluster-15176.6489,Cluster-15176.2874,Cluster-15176.14931,Cluster-15176.8789,Cluster-15176.3764,Cluster-15176.2268,Cluster-15176.21648,Cluster-15176.15431,Cluster-15176.2303…
GO:0044427	chromosomal part	cellular_component	172	Cluster-15176.24650,Cluster-16241.0,Cluster-15176.18927,Cluster-15176.8684,Cluster-15176.5420,Cluster-15176.8501,Cluster-15176.28516,Cluster-15176.15242,Cluster-15176.26386,Cluster-15176.15165,Cluster-15176.12073,Cluster-15176.18375,Cluster-1535.1,Cluster-15176.16860,Cluster-14974.0,Cluster-15176.14947,Cluster-15176.28669,Cluster-15176.12114,Cluster-15176.14433,Cluster-14752.0,Cluster-15176.258,C…
GO:0015081	sodium ion transmembrane transporter activity	molecular_function	31	Cluster-15176.9802,Cluster-15176.14530,Cluster-15176.1297,Cluster-15176.16817,Cluster-15176.9541,Cluster-15176.12829,Cluster-15176.31481,Cluster-15176.17052,Cluster-15176.24278,Cluster-15176.24718,Cluster-15176.5998,Cluster-15176.4231,Cluster-15176.24827,Cluster-15176.6965,Cluster-15176.19694,Cluster-15176.22463,Cluster-15176.487,Cluster-15176.11829,Cluster-15176.14084,Cluster-15176.24072,Cluster…
GO:2001141	regulation of RNA biosynthetic process	biological_process	547	Cluster-15176.6206,Cluster-15176.10078,Cluster-15176.12243,Cluster-16463.0,Cluster-15176.21083,Cluster-15176.22981,Cluster-15176.16407,Cluster-15176.12098,Cluster-15176.20945,Cluster-15176.20910,Cluster-15176.9455,Cluster-15176.21475,Cluster-15176.23327,Cluster-15176.9306,Cluster-15176.14702,Cluster-15176.29534,Cluster-15176.5280,Cluster-15176.15440,Cluster-15176.12652,Cluster-18022.0,Cluster-151…
GO:0043169	cation binding	molecular_function	822	Cluster-15176.24347,Cluster-15176.12884,Cluster-15176.7234,Cluster-15176.3757,Cluster-15176.6728,Cluster-15176.15650,Cluster-15176.18663,Cluster-15176.4751,Cluster-15176.3512,Cluster-15176.4868,Cluster-15176.16168,Cluster-15176.27912,Cluster-15176.12343,Cluster-15176.20142,Cluster-15176.11860,Cluster-15176.14902,Cluster-15176.15298,Cluster-15176.17761,Cluster-15176.23456,Cluster-15176.15827,Clust…
GO:1901617	organic hydroxy compound biosynthetic process	biological_process	11	Cluster-15176.25900,Cluster-15176.16385,Cluster-15176.10320,Cluster-15176.25113,Cluster-17089.0,Cluster-15176.1632,Cluster-15176.12584,Cluster-15176.21837,Cluster-15176.10319,Cluster-15176.13603,Cluster-15176.8337
GO:0015934	large ribosomal subunit	cellular_component	8	Cluster-15176.23810,Cluster-15176.15214,Cluster-15176.16568,Cluster-15176.8654,Cluster-15176.13781,Cluster-15176.15940,Cluster-15176.13305,Cluster-15176.12298
GO:0015321	sodium-dependent phosphate transmembrane transporter activity	molecular_function	3	Cluster-15176.5688,Cluster-15176.19159,Cluster-8176.2
GO:0044341	sodium-dependent phosphate transport	biological_process	3	Cluster-15176.19159,Cluster-15176.5688,Cluster-8176.2
GO:0039526	modulation by virus of host apoptotic process	biological_process	4	Cluster-15176.13041,Cluster-15176.28298,Cluster-15176.24899,Cluster-15176.4407
GO:0044531	modulation of programmed cell death in other organism	biological_process	4	Cluster-15176.4407,Cluster-15176.13041,Cluster-15176.28298,Cluster-15176.24899
GO:0044532	modulation of apoptotic process in other organism	biological_process	4	Cluster-15176.24899,Cluster-15176.13041,Cluster-15176.28298,Cluster-15176.4407
GO:0052040	modulation by symbiont of host programmed cell death	biological_process	4	Cluster-15176.24899,Cluster-15176.28298,Cluster-15176.13041,Cluster-15176.4407
GO:0052150	modulation by symbiont of host apoptotic process	biological_process	4	Cluster-15176.28298,Cluster-15176.13041,Cluster-15176.24899,Cluster-15176.4407
GO:0052248	modulation of programmed cell death in other organism involved in symbiotic interaction	biological_process	4	Cluster-15176.4407,Cluster-15176.13041,Cluster-15176.28298,Cluster-15176.24899
GO:0052433	modulation by organism of apoptotic process in other organism involved in symbiotic interaction	biological_process	4	Cluster-15176.28298,Cluster-15176.13041,Cluster-15176.24899,Cluster-15176.4407
GO:0016597	amino acid binding	molecular_function	28	Cluster-15176.16205,Cluster-15176.12928,Cluster-15176.20487,Cluster-15176.17503,Cluster-15263.0,Cluster-15176.30605,Cluster-15176.6167,Cluster-15176.20122,Cluster-15176.22461,Cluster-15176.2252,Cluster-15176.10078,Cluster-15176.14065,Cluster-15176.10944,Cluster-15176.26743,Cluster-15176.1523,Cluster-15176.5194,Cluster-15176.9302,Cluster-18736.0,Cluster-15176.22786,Cluster-15176.22261,Cluster-1517…
GO:0009889	regulation of biosynthetic process	biological_process	626	Cluster-15176.7924,Cluster-15176.19267,Cluster-15176.15318,Cluster-15176.16874,Cluster-15176.9961,Cluster-15176.14747,Cluster-8978.0,Cluster-17569.0,Cluster-15176.773,Cluster-15176.19217,Cluster-15176.22477,Cluster-15176.10543,Cluster-15176.26396,Cluster-4666.0,Cluster-15176.2162,Cluster-15176.25584,Cluster-15176.15787,Cluster-15176.15860,Cluster-15176.8935,Cluster-15176.16541,Cluster-15176.7842,…
GO:0004521	endoribonuclease activity	molecular_function	24	Cluster-15176.5160,Cluster-15176.1170,Cluster-15176.23122,Cluster-15176.24835,Cluster-15176.8532,Cluster-15227.0,Cluster-15176.14030,Cluster-15176.1525,Cluster-15176.7542,Cluster-15176.29689,Cluster-15176.13036,Cluster-15176.25728,Cluster-15176.7003,Cluster-15176.13606,Cluster-15176.5159,Cluster-15176.22520,Cluster-15176.12169,Cluster-15176.29230,Cluster-15176.11836,Cluster-15176.20638,Cluster-15…
GO:0004872	receptor activity	molecular_function	77	Cluster-15176.9821,Cluster-15832.0,Cluster-15176.25087,Cluster-15176.15833,Cluster-17999.0,Cluster-15176.13424,Cluster-15176.8964,Cluster-15176.46,Cluster-15176.14632,Cluster-15176.19043,Cluster-15176.9352,Cluster-15176.4792,Cluster-15176.19327,Cluster-15176.4724,Cluster-15176.25661,Cluster-15176.6358,Cluster-15176.15768,Cluster-15176.21125,Cluster-15176.11829,Cluster-15176.26785,Cluster-15176.28…
GO:0015643	toxic substance binding	molecular_function	13	Cluster-15176.18476,Cluster-15176.22578,Cluster-15176.24804,Cluster-15176.19112,Cluster-15176.17785,Cluster-15176.23981,Cluster-15176.23182,Cluster-15176.24860,Cluster-15176.15076,Cluster-15176.15803,Cluster-15176.17665,Cluster-15176.24377,Cluster-15176.13343
GO:0007606	sensory perception of chemical stimulus	biological_process	18	Cluster-15176.15846,Cluster-15176.20833,Cluster-15176.12895,Cluster-15176.11780,Cluster-15176.1647,Cluster-15176.8887,Cluster-15176.20152,Cluster-15176.25712,Cluster-15176.24013,Cluster-15176.27593,Cluster-14924.0,Cluster-15176.13421,Cluster-15176.8672,Cluster-15176.6823,Cluster-15176.15833,Cluster-15176.24917,Cluster-15176.4551,Cluster-15176.17000
GO:0000390	spliceosomal complex disassembly	biological_process	4	Cluster-15176.7000,Cluster-15176.15972,Cluster-15176.10939,Cluster-20201.0
GO:0005684	U2-type spliceosomal complex	cellular_component	4	Cluster-15176.7000,Cluster-15176.15972,Cluster-15176.10939,Cluster-20201.0
GO:0032988	ribonucleoprotein complex disassembly	biological_process	4	Cluster-15176.7000,Cluster-15176.15972,Cluster-15176.10939,Cluster-20201.0
GO:0071008	U2-type post-mRNA release spliceosomal complex	cellular_component	4	Cluster-20201.0,Cluster-15176.7000,Cluster-15176.15972,Cluster-15176.10939
GO:0071014	post-mRNA release spliceosomal complex	cellular_component	4	Cluster-20201.0,Cluster-15176.15972,Cluster-15176.7000,Cluster-15176.10939
GO:0006012	galactose metabolic process	biological_process	20	Cluster-14983.0,Cluster-15176.17843,Cluster-15176.13083,Cluster-15176.1759,Cluster-15176.17223,Cluster-15176.24457,Cluster-15176.14543,Cluster-15176.7049,Cluster-15176.6019,Cluster-16031.0,Cluster-15176.9693,Cluster-15176.21837,Cluster-15176.12529,Cluster-15176.17840,Cluster-15176.8841,Cluster-15176.16379,Cluster-15176.5860,Cluster-15176.14935,Cluster-15176.15949,Cluster-15176.10605
GO:0010556	regulation of macromolecule biosynthetic process	biological_process	625	Cluster-15176.23630,Cluster-15176.10077,Cluster-15176.19150,Cluster-15176.18056,Cluster-15176.23763,Cluster-15176.25399,Cluster-15176.19118,Cluster-15176.9886,Cluster-17950.0,Cluster-15176.9410,Cluster-18227.0,Cluster-15176.24893,Cluster-15176.18273,Cluster-17796.0,Cluster-15176.5735,Cluster-15176.4791,Cluster-15176.17665,Cluster-15176.5841,Cluster-15176.6192,Cluster-15176.13449,Cluster-15176.911…
GO:0031326	regulation of cellular biosynthetic process	biological_process	625	Cluster-15176.12595,Cluster-15176.17093,Cluster-15176.11058,Cluster-15176.3342,Cluster-15176.15768,Cluster-15176.20690,Cluster-15176.18690,Cluster-15176.3691,Cluster-4329.0,Cluster-16871.0,Cluster-15176.2990,Cluster-15176.7718,Cluster-15176.4070,Cluster-15176.11988,Cluster-15176.3401,Cluster-15176.6710,Cluster-15176.11989,Cluster-15176.26037,Cluster-15176.3289,Cluster-15176.5414,Cluster-15544.0,C…
GO:0044391	ribosomal subunit	cellular_component	10	Cluster-15176.13781,Cluster-15176.8654,Cluster-15176.15940,Cluster-15176.12298,Cluster-15176.13305,Cluster-15176.17950,Cluster-15176.23810,Cluster-15176.15214,Cluster-15176.21985,Cluster-15176.16568
GO:0007622	rhythmic behavior	biological_process	3	Cluster-15176.14655,Cluster-15176.14632,Cluster-15176.14656
GO:0016499	orexin receptor activity	molecular_function	3	Cluster-15176.14655,Cluster-15176.14632,Cluster-15176.14656
GO:0022410	circadian sleep/wake cycle process	biological_process	3	Cluster-15176.14656,Cluster-15176.14632,Cluster-15176.14655
GO:0042745	circadian sleep/wake cycle	biological_process	3	Cluster-15176.14656,Cluster-15176.14655,Cluster-15176.14632
GO:0048512	circadian behavior	biological_process	3	Cluster-15176.14656,Cluster-15176.14655,Cluster-15176.14632
GO:0010468	regulation of gene expression	biological_process	634	Cluster-15176.12408,Cluster-15176.16666,Cluster-15176.15535,Cluster-15176.21990,Cluster-15176.10382,Cluster-14695.0,Cluster-15176.21587,Cluster-15176.27386,Cluster-15176.2854,Cluster-19842.0,Cluster-15176.3433,Cluster-15176.573,Cluster-15176.24112,Cluster-15176.15252,Cluster-15176.8812,Cluster-15176.5100,Cluster-15176.20211,Cluster-16086.0,Cluster-19950.0,Cluster-15176.8548,Cluster-15176.23693,Cl…
GO:0016684	oxidoreductase activity, acting on peroxide as acceptor	molecular_function	38	Cluster-15176.31250,Cluster-15176.16284,Cluster-15176.22948,Cluster-15176.9213,Cluster-15176.29597,Cluster-15176.7779,Cluster-15176.12371,Cluster-4978.0,Cluster-15176.16847,Cluster-13341.0,Cluster-15176.17797,Cluster-15176.2998,Cluster-15176.15969,Cluster-15176.27499,Cluster-15176.23400,Cluster-15687.0,Cluster-15176.17375,Cluster-15176.11536,Cluster-15176.15609,Cluster-15176.17213,Cluster-15176.2…
GO:0007131	reciprocal meiotic recombination	biological_process	7	Cluster-15176.24903,Cluster-15176.14212,Cluster-15176.18658,Cluster-15176.11841,Cluster-15176.13542,Cluster-15176.9143,Cluster-15176.9253
GO:0035825	reciprocal DNA recombination	biological_process	7	Cluster-15176.14212,Cluster-15176.24903,Cluster-15176.9253,Cluster-15176.11841,Cluster-15176.9143,Cluster-15176.13542,Cluster-15176.18658
GO:0016702	oxidoreductase activity, acting on single donors with incorporation of molecular oxygen, incorporation of two atoms of oxygen	molecular_function	21	Cluster-15176.25413,Cluster-15176.24608,Cluster-15176.6089,Cluster-15176.18612,Cluster-15176.22073,Cluster-15176.13912,Cluster-15176.23122,Cluster-15176.23124,Cluster-15176.15963,Cluster-15176.8207,Cluster-16463.0,Cluster-15176.9494,Cluster-15176.28516,Cluster-15176.13750,Cluster-15176.2203,Cluster-15176.17974,Cluster-15948.0,Cluster-15176.13914,Cluster-15176.6954,Cluster-15176.13752,Cluster-1517…
GO:0046782	regulation of viral transcription	biological_process	4	Cluster-15176.15079,Cluster-15176.1725,Cluster-15176.6468,Cluster-15062.0
GO:1903900	regulation of viral life cycle	biological_process	4	Cluster-15176.1725,Cluster-15176.6468,Cluster-15176.15079,Cluster-15062.0
GO:0006979	response to oxidative stress	biological_process	41	Cluster-15176.18284,Cluster-15176.15803,Cluster-15176.12154,Cluster-15176.10078,Cluster-15422.0,Cluster-15176.8030,Cluster-15176.19341,Cluster-5091.0,Cluster-12328.0,Cluster-15176.9460,Cluster-15176.9086,Cluster-16052.0,Cluster-15176.9214,Cluster-15176.23748,Cluster-15176.17544,Cluster-15176.17213,Cluster-15176.24942,Cluster-15176.20156,Cluster-15176.17375,Cluster-15176.10859,Cluster-15176.20995,…
GO:0042287	MHC protein binding	molecular_function	6	Cluster-18111.0,Cluster-15176.14041,Cluster-15176.22167,Cluster-15176.12779,Cluster-15176.10375,Cluster-15176.9877
GO:0042289	MHC class II protein binding	molecular_function	6	Cluster-15176.10375,Cluster-15176.9877,Cluster-15176.22167,Cluster-15176.12779,Cluster-15176.14041,Cluster-18111.0
GO:0016682	oxidoreductase activity, acting on diphenols and related substances as donors, oxygen as acceptor	molecular_function	9	Cluster-15176.10842,Cluster-15176.3925,Cluster-15176.4513,Cluster-15176.2415,Cluster-15176.17680,Cluster-15176.16813,Cluster-15176.20275,Cluster-15176.25292,Cluster-15176.12333
GO:0042592	homeostatic process	biological_process	98	Cluster-15176.12349,Cluster-15176.7206,Cluster-15176.9561,Cluster-15176.13086,Cluster-15176.10688,Cluster-15176.26725,Cluster-15176.15323,Cluster-15176.16287,Cluster-15176.16500,Cluster-8833.0,Cluster-15176.12815,Cluster-15176.12725,Cluster-15176.20586,Cluster-15176.15172,Cluster-15176.853,Cluster-15176.13760,Cluster-15176.18450,Cluster-15176.1998,Cluster-15176.23242,Cluster-15176.28991,Cluster-1…
GO:0015939	pantothenate metabolic process	biological_process	29	Cluster-15176.16568,Cluster-15176.4310,Cluster-15176.7996,Cluster-15176.12975,Cluster-15176.17301,Cluster-15176.6124,Cluster-15176.16532,Cluster-15176.7995,Cluster-15176.17124,Cluster-15176.14854,Cluster-15176.18751,Cluster-15176.2033,Cluster-15176.1921,Cluster-15176.12997,Cluster-15176.20673,Cluster-15176.10282,Cluster-15176.15872,Cluster-17945.0,Cluster-15176.6125,Cluster-15176.3778,Cluster-151…
GO:0015940	pantothenate biosynthetic process	biological_process	29	Cluster-15176.15529,Cluster-15176.26066,Cluster-15176.14334,Cluster-15176.28211,Cluster-15176.17608,Cluster-15176.15335,Cluster-15176.9617,Cluster-15176.11217,Cluster-15176.13074,Cluster-15176.3778,Cluster-15176.6125,Cluster-17945.0,Cluster-15176.15872,Cluster-15176.10282,Cluster-15176.1921,Cluster-15176.12997,Cluster-15176.20673,Cluster-15176.2033,Cluster-15176.14854,Cluster-15176.17124,Cluster-…
GO:0000377	RNA splicing, via transesterification reactions with bulged adenosine as nucleophile	biological_process	25	Cluster-15176.12470,Cluster-15176.7000,Cluster-15176.4355,Cluster-15176.4791,Cluster-15176.19435,Cluster-15176.17097,Cluster-15176.6685,Cluster-15176.25292,Cluster-15176.7975,Cluster-15176.10269,Cluster-15176.10939,Cluster-15176.10829,Cluster-15176.4738,Cluster-15176.26805,Cluster-15176.22801,Cluster-20201.0,Cluster-14695.0,Cluster-15176.9217,Cluster-15176.15972,Cluster-15176.25781,Cluster-15176.…
GO:0000398	mRNA splicing, via spliceosome	biological_process	25	Cluster-15176.6685,Cluster-15176.25292,Cluster-15176.12470,Cluster-15176.4355,Cluster-15176.7000,Cluster-15176.4791,Cluster-15176.19435,Cluster-15176.17097,Cluster-15176.10829,Cluster-15176.4738,Cluster-15176.26805,Cluster-15176.22801,Cluster-15176.7975,Cluster-15176.10269,Cluster-15176.10939,Cluster-15176.25781,Cluster-15176.15744,Cluster-20201.0,Cluster-14695.0,Cluster-15176.9217,Cluster-15176.…
GO:0016891	endoribonuclease activity, producing 5'-phosphomonoesters	molecular_function	19	Cluster-15176.22520,Cluster-15176.5159,Cluster-15176.12312,Cluster-15176.22751,Cluster-15176.27989,Cluster-15176.20638,Cluster-15176.11836,Cluster-15176.14030,Cluster-15176.8532,Cluster-15176.24835,Cluster-15176.23122,Cluster-15176.1170,Cluster-15176.5160,Cluster-15176.13606,Cluster-15176.25728,Cluster-15176.29689,Cluster-15176.13036,Cluster-15176.1525,Cluster-15176.7542
GO:0008948	oxaloacetate decarboxylase activity	molecular_function	18	Cluster-15176.5998,Cluster-15176.17052,Cluster-15176.31481,Cluster-15176.1297,Cluster-15176.9802,Cluster-15176.14530,Cluster-15176.13317,Cluster-15176.6358,Cluster-15176.23128,Cluster-15176.223,Cluster-15176.2144,Cluster-15176.17093,Cluster-15176.11829,Cluster-15176.487,Cluster-15176.27070,Cluster-15176.11704,Cluster-15176.24827,Cluster-15176.19694
GO:0035725	sodium ion transmembrane transport	biological_process	18	Cluster-15176.487,Cluster-15176.11829,Cluster-15176.27070,Cluster-15176.11704,Cluster-15176.24827,Cluster-15176.19694,Cluster-15176.23128,Cluster-15176.6358,Cluster-15176.13317,Cluster-15176.223,Cluster-15176.17093,Cluster-15176.2144,Cluster-15176.1297,Cluster-15176.9802,Cluster-15176.14530,Cluster-15176.5998,Cluster-15176.17052,Cluster-15176.31481
GO:0071436	sodium ion export	biological_process	18	Cluster-15176.11704,Cluster-15176.27070,Cluster-15176.11829,Cluster-15176.487,Cluster-15176.19694,Cluster-15176.24827,Cluster-15176.13317,Cluster-15176.6358,Cluster-15176.23128,Cluster-15176.2144,Cluster-15176.17093,Cluster-15176.223,Cluster-15176.1297,Cluster-15176.14530,Cluster-15176.9802,Cluster-15176.5998,Cluster-15176.31481,Cluster-15176.17052
GO:0046834	lipid phosphorylation	biological_process	8	Cluster-15176.7281,Cluster-15176.26050,Cluster-15176.26051,Cluster-15176.7282,Cluster-15176.19646,Cluster-15176.8719,Cluster-11426.0,Cluster-15176.5370
GO:0046854	phosphatidylinositol phosphorylation	biological_process	8	Cluster-11426.0,Cluster-15176.5370,Cluster-15176.7282,Cluster-15176.19646,Cluster-15176.8719,Cluster-15176.26050,Cluster-15176.26051,Cluster-15176.7281
GO:0004930	G-protein coupled receptor activity	molecular_function	23	Cluster-15176.11829,Cluster-15176.28307,Cluster-15176.4792,Cluster-15176.15846,Cluster-15176.20833,Cluster-15176.1647,Cluster-15176.8071,Cluster-15176.4724,Cluster-15176.15768,Cluster-15176.6358,Cluster-15176.14656,Cluster-15176.14478,Cluster-15319.0,Cluster-15176.14632,Cluster-15176.24917,Cluster-15176.27432,Cluster-15176.15930,Cluster-15176.27593,Cluster-15176.14655,Cluster-15176.25087,Cluster-…
GO:0005876	spindle microtubule	cellular_component	15	Cluster-15176.18344,Cluster-15176.4842,Cluster-15176.21587,Cluster-15176.573,Cluster-15176.15744,Cluster-15176.23421,Cluster-15176.17484,Cluster-15176.18779,Cluster-15176.24717,Cluster-15176.12073,Cluster-15176.18669,Cluster-15176.22371,Cluster-15176.11569,Cluster-15176.19764,Cluster-15176.19914
GO:0004013	adenosylhomocysteinase activity	molecular_function	5	Cluster-15176.16927,Cluster-15176.16926,Cluster-15176.14041,Cluster-15176.16928,Cluster-15176.23406
GO:0016801	hydrolase activity, acting on ether bonds	molecular_function	5	Cluster-15176.16928,Cluster-15176.23406,Cluster-15176.16927,Cluster-15176.16926,Cluster-15176.14041
GO:0016802	trialkylsulfonium hydrolase activity	molecular_function	5	Cluster-15176.16928,Cluster-15176.23406,Cluster-15176.16927,Cluster-15176.16926,Cluster-15176.14041
GO:0018580	nitronate monooxygenase activity	molecular_function	9	Cluster-13433.0,Cluster-15176.27384,Cluster-15176.13048,Cluster-15176.8337,Cluster-16323.0,Cluster-15176.16385,Cluster-17089.0,Cluster-15176.12584,Cluster-15176.25113
GO:0045229	external encapsulating structure organization	biological_process	23	Cluster-15176.3515,Cluster-15832.0,Cluster-15176.8963,Cluster-19028.0,Cluster-15176.11019,Cluster-15176.18888,Cluster-15176.11510,Cluster-16239.0,Cluster-15176.26037,Cluster-15176.21093,Cluster-15176.6668,Cluster-15176.22793,Cluster-11426.0,Cluster-15959.0,Cluster-15176.22794,Cluster-19930.0,Cluster-15176.10374,Cluster-18697.0,Cluster-15176.14412,Cluster-15176.15667,Cluster-15176.15025,Cluster-15…
GO:0072525	pyridine-containing compound biosynthetic process	biological_process	14	Cluster-15176.8337,Cluster-15176.12098,Cluster-15176.10319,Cluster-17999.0,Cluster-15176.10261,Cluster-15176.25113,Cluster-15176.10320,Cluster-17089.0,Cluster-15176.1632,Cluster-15176.12584,Cluster-15176.5514,Cluster-15176.25900,Cluster-15176.16385,Cluster-15176.16170
GO:0006355	regulation of transcription, DNA-templated	biological_process	543	Cluster-15176.9882,Cluster-15176.7275,Cluster-15176.13272,Cluster-15176.7882,Cluster-15176.13096,Cluster-15176.5938,Cluster-18731.0,Cluster-15176.24089,Cluster-15176.27965,Cluster-15176.22098,Cluster-15176.11839,Cluster-15176.9705,Cluster-15176.20358,Cluster-15176.3634,Cluster-15176.16323,Cluster-15176.24042,Cluster-15176.25011,Cluster-15176.7288,Cluster-15176.25797,Cluster-15176.6848,Cluster-151…
GO:1903506	regulation of nucleic acid-templated transcription	biological_process	543	Cluster-15176.12640,Cluster-8681.0,Cluster-15176.4661,Cluster-15176.1842,Cluster-15176.7862,Cluster-15176.16936,Cluster-15176.25226,Cluster-15176.14272,Cluster-19539.0,Cluster-15176.1413,Cluster-15176.14260,Cluster-15176.14501,Cluster-15176.15100,Cluster-15176.25038,Cluster-15176.14756,Cluster-15176.7999,Cluster-15176.9747,Cluster-15176.18176,Cluster-6855.0,Cluster-15176.15910,Cluster-15176.5841,…
GO:0018966	styrene metabolic process	biological_process	6	Cluster-15176.11421,Cluster-15176.27828,Cluster-15176.897,Cluster-17252.0,Cluster-15176.17974,Cluster-15176.6089
GO:0042207	styrene catabolic process	biological_process	6	Cluster-17252.0,Cluster-15176.6089,Cluster-15176.17974,Cluster-15176.11421,Cluster-15176.897,Cluster-15176.27828
GO:1900673	olefin metabolic process	biological_process	6	Cluster-17252.0,Cluster-15176.6089,Cluster-15176.17974,Cluster-15176.11421,Cluster-15176.27828,Cluster-15176.897
GO:0015889	cobalamin transport	biological_process	2	Cluster-15176.29122,Cluster-15176.23883
GO:0019211	phosphatase activator activity	molecular_function	3	Cluster-15176.25635,Cluster-15176.3000,Cluster-15176.18374
GO:0006766	vitamin metabolic process	biological_process	88	Cluster-15176.11577,Cluster-15176.17124,Cluster-15176.14854,Cluster-15176.17244,Cluster-15176.15969,Cluster-15176.1632,Cluster-15176.14682,Cluster-15176.18669,Cluster-15176.7996,Cluster-15176.27478,Cluster-15176.24515,Cluster-15176.10713,Cluster-15176.8337,Cluster-15176.2073,Cluster-15176.4897,Cluster-15176.27384,Cluster-15176.15608,Cluster-15176.25337,Cluster-15176.4192,Cluster-13433.0,Cluster-1…
GO:0006767	water-soluble vitamin metabolic process	biological_process	88	Cluster-15176.18751,Cluster-15176.16385,Cluster-17089.0,Cluster-15176.14208,Cluster-15176.7995,Cluster-15176.17301,Cluster-15176.18081,Cluster-15176.16568,Cluster-15176.4310,Cluster-15176.24841,Cluster-15176.20586,Cluster-15176.25741,Cluster-15176.17608,Cluster-15176.15335,Cluster-15176.15529,Cluster-15176.12234,Cluster-15176.18262,Cluster-15176.6125,Cluster-15176.8128,Cluster-15176.10319,Cluster…
GO:0008152	metabolic process	biological_process	3381	Cluster-15176.25196,Cluster-15176.4251,Cluster-15176.19522,Cluster-15176.7234,Cluster-15176.17793,Cluster-15176.3757,Cluster-15176.3049,Cluster-15176.19434,Cluster-17733.0,Cluster-15176.15819,Cluster-15176.8130,Cluster-15176.13425,Cluster-15176.16168,Cluster-15176.25219,Cluster-15192.0,Cluster-15176.18894,Cluster-15176.11569,Cluster-15176.14073,Cluster-15176.14218,Cluster-15176.16150,Cluster-1517…
Cluster-15176.23582,Cluster-15176.25113,Cluster-15176.25184,Cluster-15176.17536,Cluster-20189.0,Cluster-15176.18234,Cluster-15176.18188,Cluster-15176.2879,Cluster-15176.18887,Cluster-15176.1523,Cluster-15176.17097,Cluster-15176.9603,Cluster-20205.0,Cluster-15176.12617,Cluster-15176.14176,Cluster-15176.23023,Cluster-15176.22051,Cluster-15176.5668,Cluster-15176.17540,Cluster-15176.6641,Cluster-1517…
GO:0005798	Golgi-associated vesicle	cellular_component	14	Cluster-18971.0,Cluster-15176.22743,Cluster-15176.16767,Cluster-15176.7220,Cluster-15176.12415,Cluster-15176.4103,Cluster-15176.20,Cluster-15176.4801,Cluster-15176.7900,Cluster-16815.0,Cluster-15176.16562,Cluster-15176.4090,Cluster-15176.1647,Cluster-15176.24408
GO:0030660	Golgi-associated vesicle membrane	cellular_component	14	Cluster-15176.4801,Cluster-15176.7900,Cluster-15176.22743,Cluster-15176.16767,Cluster-18971.0,Cluster-15176.20,Cluster-15176.4103,Cluster-15176.12415,Cluster-15176.7220,Cluster-15176.24408,Cluster-15176.1647,Cluster-15176.4090,Cluster-15176.16562,Cluster-16815.0
GO:0030259	lipid glycosylation	biological_process	12	Cluster-15176.2814,Cluster-15176.20315,Cluster-15176.2530,Cluster-19499.0,Cluster-15176.897,Cluster-15176.27829,Cluster-15176.3190,Cluster-15176.18862,Cluster-15176.24105,Cluster-15176.23523,Cluster-15176.2879,Cluster-15176.10880
GO:0006525	arginine metabolic process	biological_process	32	Cluster-15176.5998,Cluster-17885.0,Cluster-15176.8233,Cluster-15176.9494,Cluster-15176.23182,Cluster-15771.0,Cluster-15176.1297,Cluster-15176.18612,Cluster-15176.13317,Cluster-15176.23128,Cluster-15176.6358,Cluster-15176.3634,Cluster-15176.17093,Cluster-15176.223,Cluster-15176.11704,Cluster-15176.27070,Cluster-15176.28516,Cluster-15176.11829,Cluster-15176.487,Cluster-15176.19694,Cluster-15176.302…
GO:0005664	nuclear origin of replication recognition complex	cellular_component	9	Cluster-15176.24718,Cluster-15176.1179,Cluster-15176.24719,Cluster-15176.25977,Cluster-15176.1148,Cluster-15176.21288,Cluster-15176.8232,Cluster-15176.24585,Cluster-15176.20862
GO:0042611	MHC protein complex	cellular_component	7	Cluster-18111.0,Cluster-15176.14041,Cluster-15176.22167,Cluster-15176.12779,Cluster-15176.10375,Cluster-15176.24042,Cluster-15176.9877
GO:0042613	MHC class II protein complex	cellular_component	7	Cluster-15176.9877,Cluster-15176.24042,Cluster-15176.10375,Cluster-18111.0,Cluster-15176.14041,Cluster-15176.12779,Cluster-15176.22167
GO:0006383	transcription from RNA polymerase III promoter	biological_process	14	Cluster-15176.24629,Cluster-16546.0,Cluster-15176.12169,Cluster-3795.0,Cluster-15176.13218,Cluster-15176.11776,Cluster-15176.4791,Cluster-15176.12785,Cluster-15176.15608,Cluster-15176.20995,Cluster-15176.27162,Cluster-15176.15589,Cluster-15176.13761,Cluster-15176.13305
GO:0008380	RNA splicing	biological_process	36	Cluster-15176.10269,Cluster-15176.7975,Cluster-15176.4738,Cluster-15176.22801,Cluster-15176.26805,Cluster-15176.12470,Cluster-15176.4791,Cluster-15176.4355,Cluster-15176.7000,Cluster-15176.2952,Cluster-15176.11058,Cluster-15176.7825,Cluster-15176.3932,Cluster-15176.16967,Cluster-14695.0,Cluster-15176.23934,Cluster-15176.15972,Cluster-15176.15744,Cluster-15176.7148,Cluster-15176.25104,Cluster-1517…
GO:0006282	regulation of DNA repair	biological_process	2	Cluster-15176.4758,Cluster-15176.15
GO:0080135	regulation of cellular response to stress	biological_process	2	Cluster-15176.4758,Cluster-15176.15
GO:2001020	regulation of response to DNA damage stimulus	biological_process	2	Cluster-15176.15,Cluster-15176.4758
GO:2000112	regulation of cellular macromolecule biosynthetic process	biological_process	621	Cluster-15176.9882,Cluster-15176.7275,Cluster-15176.13272,Cluster-15176.7882,Cluster-15176.13096,Cluster-15176.5938,Cluster-18731.0,Cluster-15176.11839,Cluster-15176.9705,Cluster-15176.24089,Cluster-15176.28307,Cluster-15176.27965,Cluster-15176.22098,Cluster-15176.20358,Cluster-15176.3634,Cluster-15176.16323,Cluster-15176.25797,Cluster-15176.6848,Cluster-15176.9617,Cluster-15176.24042,Cluster-151…
GO:0005543	phospholipid binding	molecular_function	23	Cluster-15176.4777,Cluster-19127.0,Cluster-15176.12653,Cluster-10668.0,Cluster-15176.15540,Cluster-15176.5667,Cluster-15176.20172,Cluster-15176.31055,Cluster-15176.30180,Cluster-15176.15519,Cluster-15176.8324,Cluster-15176.9137,Cluster-15176.23685,Cluster-15176.17501,Cluster-15176.24353,Cluster-15176.24034,Cluster-15176.3858,Cluster-8978.0,Cluster-15176.14715,Cluster-15176.18829,Cluster-15176.408…
GO:0038023	signaling receptor activity	molecular_function	68	Cluster-18120.0,Cluster-15176.15930,Cluster-15176.8672,Cluster-15176.6823,Cluster-15176.24917,Cluster-15176.27432,Cluster-15176.24708,Cluster-15176.5007,Cluster-15176.14478,Cluster-15176.12385,Cluster-15176.10191,Cluster-15176.25712,Cluster-15832.0,Cluster-15176.25087,Cluster-15176.9821,Cluster-17999.0,Cluster-15176.15833,Cluster-15176.14632,Cluster-15176.9352,Cluster-15176.19327,Cluster-15176.47…
GO:0005088	Ras guanyl-nucleotide exchange factor activity	molecular_function	10	Cluster-15176.11985,Cluster-15176.2444,Cluster-14984.0,Cluster-15176.16036,Cluster-15176.15728,Cluster-15176.16216,Cluster-15176.15744,Cluster-15176.14306,Cluster-15176.6275,Cluster-15176.14201
GO:0005089	Rho guanyl-nucleotide exchange factor activity	molecular_function	10	Cluster-15176.15744,Cluster-15176.14306,Cluster-15176.15728,Cluster-15176.16216,Cluster-15176.16036,Cluster-14984.0,Cluster-15176.2444,Cluster-15176.11985,Cluster-15176.14201,Cluster-15176.6275
GO:0001671	ATPase activator activity	molecular_function	3	Cluster-15176.24114,Cluster-15176.3157,Cluster-15176.3580
GO:0008767	UDP-galactopyranose mutase activity	molecular_function	3	Cluster-15176.15441,Cluster-15176.927,Cluster-14351.0
GO:0008241	peptidyl-dipeptidase activity	molecular_function	2	Cluster-15176.11456,Cluster-15176.26472
GO:0005524	ATP binding	molecular_function	730	Cluster-9309.0,Cluster-15176.24003,Cluster-15176.26569,Cluster-15176.27334,Cluster-15176.9793,Cluster-15176.16205,Cluster-17347.0,Cluster-15176.3695,Cluster-15176.12318,Cluster-15176.23048,Cluster-15176.18618,Cluster-15176.4874,Cluster-15176.7365,Cluster-15176.6641,Cluster-15176.16199,Cluster-15176.10171,Cluster-15225.0,Cluster-15176.28645,Cluster-15176.6872,Cluster-15176.15731,Cluster-19363.0,Cl…
GO:0019083	viral transcription	biological_process	9	Cluster-15176.15079,Cluster-15176.1725,Cluster-15176.6468,Cluster-1502.1,Cluster-15176.26569,Cluster-15062.0,Cluster-15176.18719,Cluster-15176.7170,Cluster-15176.11263
GO:0004656	procollagen-proline 4-dioxygenase activity	molecular_function	3	Cluster-15176.28516,Cluster-15176.9494,Cluster-15176.18612
GO:0018126	protein hydroxylation	biological_process	3	Cluster-15176.28516,Cluster-15176.18612,Cluster-15176.9494
GO:0018401	peptidyl-proline hydroxylation to 4-hydroxy-L-proline	biological_process	3	Cluster-15176.9494,Cluster-15176.18612,Cluster-15176.28516
GO:0019471	4-hydroxyproline metabolic process	biological_process	3	Cluster-15176.18612,Cluster-15176.9494,Cluster-15176.28516
GO:0019511	peptidyl-proline hydroxylation	biological_process	3	Cluster-15176.28516,Cluster-15176.9494,Cluster-15176.18612
GO:0019798	procollagen-proline dioxygenase activity	molecular_function	3	Cluster-15176.9494,Cluster-15176.18612,Cluster-15176.28516
GO:0031543	peptidyl-proline dioxygenase activity	molecular_function	3	Cluster-15176.18612,Cluster-15176.9494,Cluster-15176.28516
GO:0031545	peptidyl-proline 4-dioxygenase activity	molecular_function	3	Cluster-15176.28516,Cluster-15176.9494,Cluster-15176.18612
GO:0042132	fructose 1,6-bisphosphate 1-phosphatase activity	molecular_function	9	Cluster-15176.7282,Cluster-15176.24754,Cluster-15176.8719,Cluster-11426.0,Cluster-15176.21297,Cluster-15176.12361,Cluster-15176.21299,Cluster-15176.21298,Cluster-15176.28296
GO:0002376	immune system process	biological_process	59	Cluster-15176.8488,Cluster-15176.16363,Cluster-15176.21418,Cluster-15176.10375,Cluster-15176.20156,Cluster-15176.4720,Cluster-15176.6275,Cluster-10109.0,Cluster-15176.22167,Cluster-15176.22316,Cluster-15176.7763,Cluster-15176.19112,Cluster-15176.23741,Cluster-15176.4856,Cluster-15176.7160,Cluster-15176.8360,Cluster-15176.11371,Cluster-15176.7074,Cluster-15176.9086,Cluster-15176.480,Cluster-15176.…
GO:0010921	regulation of phosphatase activity	biological_process	4	Cluster-15176.10842,Cluster-15176.19409,Cluster-17560.0,Cluster-15072.0
GO:0019104	DNA N-glycosylase activity	molecular_function	6	Cluster-15176.1542,Cluster-15176.11151,Cluster-14556.0,Cluster-19894.0,Cluster-15176.6990,Cluster-15176.3807
GO:0015291	secondary active transmembrane transporter activity	molecular_function	47	Cluster-15176.4496,Cluster-15176.28230,Cluster-15176.4611,Cluster-15176.6721,Cluster-15176.5968,Cluster-15176.2649,Cluster-15176.535,Cluster-15176.22578,Cluster-18230.0,Cluster-15176.8419,Cluster-15176.19002,Cluster-15176.9541,Cluster-15176.16817,Cluster-18849.0,Cluster-15176.23950,Cluster-15176.24719,Cluster-15176.9693,Cluster-15176.1324,Cluster-15176.8654,Cluster-15176.1904,Cluster-15176.24072,…
GO:0042559	pteridine-containing compound biosynthetic process	biological_process	26	Cluster-15176.14682,Cluster-15176.9082,Cluster-15176.18669,Cluster-15176.15685,Cluster-15176.11540,Cluster-15176.24841,Cluster-15176.18300,Cluster-15176.10745,Cluster-15176.28561,Cluster-15176.6573,Cluster-15176.16928,Cluster-15176.17244,Cluster-15176.7869,Cluster-15176.3038,Cluster-15176.3948,Cluster-15176.3709,Cluster-15176.3235,Cluster-15176.4005,Cluster-15176.18245,Cluster-15176.16927,Cluster…
GO:0006787	porphyrin-containing compound catabolic process	biological_process	17	Cluster-19217.0,Cluster-15176.15166,Cluster-15176.17540,Cluster-15176.12514,Cluster-19094.0,Cluster-15176.9996,Cluster-15176.20239,Cluster-15176.4701,Cluster-15176.8265,Cluster-15176.9593,Cluster-15176.14187,Cluster-15176.25950,Cluster-15176.3739,Cluster-15731.0,Cluster-6331.0,Cluster-15176.6393,Cluster-4016.0
GO:0033015	tetrapyrrole catabolic process	biological_process	17	Cluster-19217.0,Cluster-15176.15166,Cluster-15176.4701,Cluster-15176.20239,Cluster-15176.8265,Cluster-15176.17540,Cluster-19094.0,Cluster-15176.12514,Cluster-15176.9996,Cluster-15176.14187,Cluster-15176.9593,Cluster-15176.6393,Cluster-6331.0,Cluster-4016.0,Cluster-15731.0,Cluster-15176.3739,Cluster-15176.25950
GO:0071554	cell wall organization or biogenesis	biological_process	44	Cluster-15176.5310,Cluster-15118.0,Cluster-15176.3515,Cluster-15176.18888,Cluster-15176.11510,Cluster-15176.7093,Cluster-15176.16221,Cluster-11426.0,Cluster-15176.8297,Cluster-15176.6905,Cluster-15176.21939,Cluster-15176.15667,Cluster-15176.4454,Cluster-15176.3633,Cluster-15176.14471,Cluster-15176.13775,Cluster-15176.23182,Cluster-14924.0,Cluster-15832.0,Cluster-15176.8963,Cluster-19028.0,Cluster…
GO:0043241	protein complex disassembly	biological_process	22	Cluster-16241.0,Cluster-15176.11672,Cluster-15176.12538,Cluster-15176.16482,Cluster-15176.22252,Cluster-15176.24294,Cluster-15176.18562,Cluster-17450.0,Cluster-15176.18360,Cluster-15176.20792,Cluster-15176.23358,Cluster-15176.14101,Cluster-15176.18358,Cluster-15176.20572,Cluster-15176.10850,Cluster-15176.8398,Cluster-15176.15166,Cluster-15176.18564,Cluster-15176.2867,Cluster-15176.14260,Cluster-1…
GO:0043244	regulation of protein complex disassembly	biological_process	22	Cluster-15176.24294,Cluster-15176.22252,Cluster-15176.18562,Cluster-17450.0,Cluster-15176.12538,Cluster-16241.0,Cluster-15176.11672,Cluster-15176.16482,Cluster-15176.18358,Cluster-15176.20572,Cluster-15176.18360,Cluster-15176.20792,Cluster-15176.23358,Cluster-15176.14101,Cluster-15176.15166,Cluster-15176.18564,Cluster-15176.2867,Cluster-15176.14260,Cluster-15176.10850,Cluster-15176.8398,Cluster-1…
GO:0030599	pectinesterase activity	molecular_function	13	Cluster-19028.0,Cluster-15176.18888,Cluster-15176.10374,Cluster-15176.11019,Cluster-15176.6668,Cluster-15176.3515,Cluster-15959.0,Cluster-15176.8963,Cluster-15176.15025,Cluster-15440.0,Cluster-16239.0,Cluster-15176.14412,Cluster-15176.15667
GO:0042545	cell wall modification	biological_process	13	Cluster-19028.0,Cluster-15176.18888,Cluster-15176.11019,Cluster-15176.10374,Cluster-15959.0,Cluster-15176.3515,Cluster-15176.6668,Cluster-15176.8963,Cluster-15440.0,Cluster-15176.15025,Cluster-16239.0,Cluster-15176.14412,Cluster-15176.15667
GO:0006560	proline metabolic process	biological_process	29	Cluster-15176.14530,Cluster-15176.18612,Cluster-15176.3303,Cluster-15176.9802,Cluster-15771.0,Cluster-15176.1297,Cluster-15176.16591,Cluster-15176.17052,Cluster-15176.31481,Cluster-15176.9494,Cluster-15176.23182,Cluster-15176.5998,Cluster-15176.19694,Cluster-15176.24827,Cluster-15176.3026,Cluster-15176.11704,Cluster-15176.27070,Cluster-15176.487,Cluster-15176.28516,Cluster-15176.11829,Cluster-151…
GO:0000098	sulfur amino acid catabolic process	biological_process	2	Cluster-15176.18567,Cluster-15176.18144
GO:0030328	prenylcysteine catabolic process	biological_process	2	Cluster-15176.18567,Cluster-15176.18144
GO:0030329	prenylcysteine metabolic process	biological_process	2	Cluster-15176.18567,Cluster-15176.18144
GO:0042219	cellular modified amino acid catabolic process	biological_process	2	Cluster-15176.18144,Cluster-15176.18567
GO:0044273	sulfur compound catabolic process	biological_process	2	Cluster-15176.18567,Cluster-15176.18144
GO:0006808	regulation of nitrogen utilization	biological_process	2	Cluster-15176.20379,Cluster-15176.9011
GO:0019740	nitrogen utilization	biological_process	2	Cluster-15176.20379,Cluster-15176.9011
GO:0004497	monooxygenase activity	molecular_function	27	Cluster-15176.25113,Cluster-15176.8752,Cluster-15176.14643,Cluster-17089.0,Cluster-15176.16336,Cluster-15176.7320,Cluster-16323.0,Cluster-15176.26865,Cluster-15176.16385,Cluster-15176.5641,Cluster-15176.26864,Cluster-15176.4310,Cluster-15176.4098,Cluster-15176.11022,Cluster-15176.8337,Cluster-15176.27384,Cluster-15176.16568,Cluster-15176.6957,Cluster-15176.12584,Cluster-15176.13384,Cluster-15176.…
GO:0033897	ribonuclease T2 activity	molecular_function	3	Cluster-15227.0,Cluster-15176.7003,Cluster-15176.12169
GO:0015035	protein disulfide oxidoreductase activity	molecular_function	25	Cluster-15176.7974,Cluster-15176.12815,Cluster-15176.11814,Cluster-15176.23423,Cluster-15176.16338,Cluster-15176.15229,Cluster-15176.24967,Cluster-15176.5312,Cluster-15176.15684,Cluster-15176.9561,Cluster-15176.10688,Cluster-15176.13086,Cluster-15176.16500,Cluster-15176.11813,Cluster-15176.26725,Cluster-15176.2206,Cluster-16555.0,Cluster-15176.10829,Cluster-15176.15502,Cluster-19586.0,Cluster-151…
GO:0015036	disulfide oxidoreductase activity	molecular_function	25	Cluster-15176.15502,Cluster-15176.10829,Cluster-16555.0,Cluster-15176.5004,Cluster-15176.10816,Cluster-19586.0,Cluster-15176.5575,Cluster-15176.17095,Cluster-11261.0,Cluster-15176.11814,Cluster-15176.7974,Cluster-15176.12815,Cluster-15176.24967,Cluster-15176.5312,Cluster-15176.16338,Cluster-15176.15229,Cluster-15176.23423,Cluster-15176.9561,Cluster-15176.15684,Cluster-15176.13086,Cluster-15176.10…
GO:0019814	immunoglobulin complex	cellular_component	14	Cluster-15176.15803,Cluster-15176.17665,Cluster-15176.15076,Cluster-15176.15724,Cluster-15176.24377,Cluster-15176.13343,Cluster-15176.22578,Cluster-15176.18476,Cluster-15176.24804,Cluster-15176.17785,Cluster-15176.19112,Cluster-15176.24860,Cluster-15176.23981,Cluster-15176.23182
GO:0048284	organelle fusion	biological_process	10	Cluster-14940.0,Cluster-15745.0,Cluster-15176.14562,Cluster-15176.4343,Cluster-15176.17536,Cluster-15176.11706,Cluster-16916.0,Cluster-15176.16537,Cluster-15176.17181,Cluster-15176.13384
GO:0008158	hedgehog receptor activity	molecular_function	4	Cluster-15176.17544,Cluster-15176.17490,Cluster-15176.9352,Cluster-17999.0
GO:0006081	cellular aldehyde metabolic process	biological_process	68	Cluster-15176.20098,Cluster-15176.29769,Cluster-15176.20673,Cluster-15176.25514,Cluster-15176.14334,Cluster-15176.15976,Cluster-15176.31161,Cluster-15176.28296,Cluster-8681.0,Cluster-15176.17840,Cluster-15176.7282,Cluster-15176.6370,Cluster-15176.18300,Cluster-11426.0,Cluster-15176.13083,Cluster-15176.24754,Cluster-15176.12361,Cluster-15176.9836,Cluster-18713.0,Cluster-15176.25511,Cluster-15176.9…
GO:1902531	regulation of intracellular signal transduction	biological_process	15	Cluster-15176.24081,Cluster-15176.20051,Cluster-15176.24507,Cluster-15176.3256,Cluster-15176.15744,Cluster-15176.14306,Cluster-15176.16036,Cluster-15176.23741,Cluster-15176.8361,Cluster-15176.15728,Cluster-15176.11985,Cluster-15176.24045,Cluster-15176.23634,Cluster-15176.16452,Cluster-15176.1213
GO:0015097	mercury ion transmembrane transporter activity	molecular_function	5	Cluster-15176.4097,Cluster-15176.28140,Cluster-15176.14833,Cluster-15176.17797,Cluster-15176.23276
GO:0015694	mercury ion transport	biological_process	5	Cluster-15176.4097,Cluster-15176.28140,Cluster-15176.17797,Cluster-15176.14833,Cluster-15176.23276
GO:0046689	response to mercury ion	biological_process	5	Cluster-15176.14833,Cluster-15176.17797,Cluster-15176.23276,Cluster-15176.28140,Cluster-15176.4097
GO:0050787	detoxification of mercury ion	biological_process	5	Cluster-15176.14833,Cluster-15176.17797,Cluster-15176.23276,Cluster-15176.28140,Cluster-15176.4097
GO:0061687	detoxification of inorganic compound	biological_process	5	Cluster-15176.23276,Cluster-15176.14833,Cluster-15176.17797,Cluster-15176.28140,Cluster-15176.4097
GO:0098754	detoxification	biological_process	5	Cluster-15176.23276,Cluster-15176.14833,Cluster-15176.17797,Cluster-15176.4097,Cluster-15176.28140
GO:1990267	response to transition metal nanoparticle	biological_process	5	Cluster-15176.28140,Cluster-15176.4097,Cluster-15176.14833,Cluster-15176.17797,Cluster-15176.23276
GO:0045087	innate immune response	biological_process	5	Cluster-10109.0,Cluster-15176.11371,Cluster-15176.14004,Cluster-15176.4856,Cluster-15176.480
GO:0043281	regulation of cysteine-type endopeptidase activity involved in apoptotic process	biological_process	6	Cluster-14812.0,Cluster-15176.12045,Cluster-15176.14777,Cluster-15176.8120,Cluster-15176.2857,Cluster-15176.6258
GO:2000116	regulation of cysteine-type endopeptidase activity	biological_process	6	Cluster-15176.2857,Cluster-15176.14777,Cluster-15176.8120,Cluster-15176.6258,Cluster-14812.0,Cluster-15176.12045
GO:0004540	ribonuclease activity	molecular_function	37	Cluster-15176.22546,Cluster-15176.5159,Cluster-15176.5804,Cluster-15176.22751,Cluster-15176.4319,Cluster-15176.18860,Cluster-15176.20638,Cluster-15176.8532,Cluster-15176.29983,Cluster-15227.0,Cluster-15176.5160,Cluster-15176.6640,Cluster-15176.23122,Cluster-15176.25728,Cluster-15176.13606,Cluster-15176.7003,Cluster-19836.1,Cluster-15176.1525,Cluster-15176.12169,Cluster-15176.29230,Cluster-15176.6…
GO:0006950	response to stress	biological_process	320	Cluster-15176.21053,Cluster-15176.18375,Cluster-15176.22948,Cluster-15176.10448,Cluster-15176.15969,Cluster-3961.0,Cluster-15176.28516,Cluster-15176.20204,Cluster-15176.10983,Cluster-15176.27499,Cluster-15176.24650,Cluster-15176.24110,Cluster-15176.1542,Cluster-15176.20995,Cluster-15176.15235,Cluster-15176.23736,Cluster-15176.23168,Cluster-15176.24050,Cluster-15176.8488,Cluster-15176.11371,Cluste…
GO:0006694	steroid biosynthetic process	biological_process	51	Cluster-15176.22795,Cluster-15176.1188,Cluster-15176.8752,Cluster-15176.15598,Cluster-6530.0,Cluster-15176.14431,Cluster-19448.0,Cluster-15176.16469,Cluster-15176.26750,Cluster-15176.15599,Cluster-15176.22895,Cluster-15176.13370,Cluster-15176.22557,Cluster-15176.12006,Cluster-15176.4842,Cluster-15176.11190,Cluster-20190.0,Cluster-15176.6957,Cluster-15176.25194,Cluster-15176.24638,Cluster-15176.13…
GO:0008677	2-dehydropantoate 2-reductase activity	molecular_function	15	Cluster-15176.16532,Cluster-15176.9617,Cluster-15176.15529,Cluster-15176.14334,Cluster-15176.28211,Cluster-15176.15335,Cluster-15176.17124,Cluster-15176.7996,Cluster-15176.4310,Cluster-15176.1921,Cluster-15176.16568,Cluster-15176.11217,Cluster-15176.6124,Cluster-15176.13074,Cluster-15176.6125
GO:0007127	meiosis I	biological_process	11	Cluster-15176.14212,Cluster-15176.4024,Cluster-15176.11841,Cluster-15176.1527,Cluster-15176.18658,Cluster-15176.1602,Cluster-16241.0,Cluster-15176.24903,Cluster-15176.9143,Cluster-15176.13542,Cluster-15176.9253
GO:0006096	glycolytic process	biological_process	44	Cluster-14136.0,Cluster-15176.6672,Cluster-15176.16452,Cluster-15176.7310,Cluster-15176.15958,Cluster-15176.11414,Cluster-15176.29058,Cluster-15176.12361,Cluster-15176.12868,Cluster-15176.15059,Cluster-18713.0,Cluster-15176.21297,Cluster-15176.8719,Cluster-15176.24804,Cluster-15176.24754,Cluster-15176.23189,Cluster-15176.7049,Cluster-15176.22106,Cluster-15176.2687,Cluster-15176.9693,Cluster-15176…
GO:0006757	ATP generation from ADP	biological_process	44	Cluster-18713.0,Cluster-15176.21297,Cluster-15176.12361,Cluster-15176.29058,Cluster-15176.12868,Cluster-15176.15059,Cluster-15176.11414,Cluster-15176.24804,Cluster-15176.24754,Cluster-15176.8719,Cluster-15176.6672,Cluster-14136.0,Cluster-15176.15958,Cluster-15176.16452,Cluster-15176.7310,Cluster-15176.22106,Cluster-15176.7049,Cluster-15176.9693,Cluster-15176.2687,Cluster-15176.23189,Cluster-15176…
GO:0009135	purine nucleoside diphosphate metabolic process	biological_process	44	Cluster-15176.23189,Cluster-15176.22106,Cluster-15176.7049,Cluster-15176.9693,Cluster-15176.2687,Cluster-15176.6672,Cluster-14136.0,Cluster-15176.15958,Cluster-15176.16452,Cluster-15176.7310,Cluster-15176.21297,Cluster-18713.0,Cluster-15176.29058,Cluster-15176.11414,Cluster-15176.12361,Cluster-15176.12868,Cluster-15176.15059,Cluster-15176.24754,Cluster-15176.24804,Cluster-15176.8719,Cluster-15176…
GO:0009179	purine ribonucleoside diphosphate metabolic process	biological_process	44	Cluster-15176.6672,Cluster-14136.0,Cluster-15176.15958,Cluster-15176.16452,Cluster-15176.7310,Cluster-18713.0,Cluster-15176.21297,Cluster-15176.29058,Cluster-15176.12361,Cluster-15176.11414,Cluster-15176.12868,Cluster-15176.15059,Cluster-15176.24804,Cluster-15176.24754,Cluster-15176.8719,Cluster-15176.23189,Cluster-15176.7049,Cluster-15176.22106,Cluster-15176.9693,Cluster-15176.2687,Cluster-15176…
GO:0009185	ribonucleoside diphosphate metabolic process	biological_process	44	Cluster-15176.29058,Cluster-15176.12868,Cluster-15176.12361,Cluster-15176.11414,Cluster-15176.15059,Cluster-15176.21297,Cluster-18713.0,Cluster-15176.8719,Cluster-15176.24754,Cluster-15176.24804,Cluster-14136.0,Cluster-15176.6672,Cluster-15176.7310,Cluster-15176.16452,Cluster-15176.15958,Cluster-15176.7049,Cluster-15176.22106,Cluster-15176.2687,Cluster-15176.9693,Cluster-15176.23189,Cluster-15176…
GO:0046031	ADP metabolic process	biological_process	44	Cluster-15176.6121,Cluster-15176.11782,Cluster-15176.13083,Cluster-15176.14827,Cluster-15176.7282,Cluster-15176.21837,Cluster-15176.27804,Cluster-15176.20142,Cluster-11426.0,Cluster-15176.8297,Cluster-15176.31161,Cluster-15176.21299,Cluster-15176.15976,Cluster-15176.6245,Cluster-15176.16212,Cluster-15176.21298,Cluster-15176.28296,Cluster-15176.17840,Cluster-15176.12640,Cluster-15176.3512,Cluster-…
GO:0065008	regulation of biological quality	biological_process	206	Cluster-14192.0,Cluster-15176.9998,Cluster-15176.853,Cluster-15176.18450,Cluster-15176.15692,Cluster-18729.0,Cluster-15176.20586,Cluster-15176.8972,Cluster-15176.12815,Cluster-8833.0,Cluster-15176.12725,Cluster-15176.19888,Cluster-15176.16500,Cluster-15176.22585,Cluster-15176.26725,Cluster-15176.24899,Cluster-15176.19659,Cluster-15176.28493,Cluster-15176.5958,Cluster-15176.14306,Cluster-15176.106…
GO:0016052	carbohydrate catabolic process	biological_process	58	Cluster-15176.31161,Cluster-15176.15976,Cluster-15176.6245,Cluster-15176.21299,Cluster-15176.16212,Cluster-15176.21298,Cluster-15176.28296,Cluster-15176.17840,Cluster-15176.12640,Cluster-15176.3512,Cluster-15176.16895,Cluster-15176.20098,Cluster-15176.24283,Cluster-15176.20673,Cluster-15176.29769,Cluster-15176.6121,Cluster-15176.25913,Cluster-15176.11782,Cluster-15176.17843,Cluster-15176.13083,Cl…
GO:0030288	outer membrane-bounded periplasmic space	cellular_component	4	Cluster-15176.23515,Cluster-19930.0,Cluster-15176.14013,Cluster-15176.3460
GO:0019725	cellular homeostasis	biological_process	68	Cluster-15176.6728,Cluster-15176.17095,Cluster-15176.1998,Cluster-15176.23242,Cluster-15176.5417,Cluster-15176.15787,Cluster-15176.10816,Cluster-16555.0,Cluster-14844.0,Cluster-15176.19667,Cluster-15176.11876,Cluster-15176.10829,Cluster-15176.15502,Cluster-15176.16500,Cluster-15176.26725,Cluster-15176.15323,Cluster-15176.7206,Cluster-15176.13086,Cluster-15176.9561,Cluster-15176.10688,Cluster-1517…
GO:0004488	methylenetetrahydrofolate dehydrogenase (NADP+) activity	molecular_function	9	Cluster-15176.7869,Cluster-15176.20508,Cluster-15176.6573,Cluster-15176.16928,Cluster-15176.3235,Cluster-15176.3709,Cluster-15176.16927,Cluster-15176.28561,Cluster-15176.3948
GO:0000280	nuclear division	biological_process	42	Cluster-15176.10060,Cluster-15176.4024,Cluster-15176.13134,Cluster-16241.0,Cluster-15176.4842,Cluster-15176.13395,Cluster-15176.573,Cluster-15176.12114,Cluster-15176.14212,Cluster-15176.15743,Cluster-15176.19914,Cluster-15176.1527,Cluster-15176.11841,Cluster-15176.25661,Cluster-15176.18669,Cluster-15176.15744,Cluster-15176.15775,Cluster-15176.9143,Cluster-15176.28516,Cluster-15176.21587,Cluster-1…
GO:0051187	cofactor catabolic process	biological_process	17	Cluster-15176.25950,Cluster-15176.3739,Cluster-15731.0,Cluster-15176.6393,Cluster-6331.0,Cluster-4016.0,Cluster-15176.9593,Cluster-15176.14187,Cluster-15176.17540,Cluster-19094.0,Cluster-15176.12514,Cluster-15176.9996,Cluster-15176.20239,Cluster-15176.4701,Cluster-15176.8265,Cluster-19217.0,Cluster-15176.15166
GO:0004506	squalene monooxygenase activity	molecular_function	6	Cluster-15176.4098,Cluster-15176.8752,Cluster-15176.6957,Cluster-15176.1921,Cluster-15176.16568,Cluster-15176.23073
GO:0000096	sulfur amino acid metabolic process	biological_process	20	Cluster-15176.23406,Cluster-15176.8130,Cluster-15176.5292,Cluster-15176.26589,Cluster-15176.6970,Cluster-15176.16805,Cluster-15176.16927,Cluster-15176.25933,Cluster-15176.16928,Cluster-15176.16926,Cluster-15176.15031,Cluster-15176.19523,Cluster-15176.18144,Cluster-15176.27574,Cluster-4007.0,Cluster-15176.16803,Cluster-15176.15805,Cluster-15176.14041,Cluster-15176.30019,Cluster-15176.18567
GO:0044431	Golgi apparatus part	cellular_component	37	Cluster-15176.11724,Cluster-15176.24271,Cluster-15176.21646,Cluster-15176.15740,Cluster-15176.20,Cluster-15176.12415,Cluster-15176.7220,Cluster-15176.13794,Cluster-15176.22743,Cluster-15176.2712,Cluster-15176.4090,Cluster-16815.0,Cluster-15176.4611,Cluster-16916.0,Cluster-15176.24408,Cluster-15176.16537,Cluster-15176.9658,Cluster-15176.4811,Cluster-15176.28230,Cluster-15176.25011,Cluster-15176.24…
GO:0040012	regulation of locomotion	biological_process	10	Cluster-15176.10618,Cluster-15176.15740,Cluster-15176.12531,Cluster-15176.16537,Cluster-15176.15592,Cluster-15176.11985,Cluster-15176.18612,Cluster-15176.14562,Cluster-15176.14306,Cluster-15176.15742
GO:0004359	glutaminase activity	molecular_function	3	Cluster-15176.10319,Cluster-15176.10320,Cluster-15176.10037
GO:0008813	chorismate lyase activity	molecular_function	2	Cluster-15176.24318,Cluster-18771.0
GO:0016556	mRNA modification	biological_process	3	Cluster-15176.14720,Cluster-15176.25110,Cluster-15176.23114
GO:0080009	mRNA methylation	biological_process	3	Cluster-15176.14720,Cluster-15176.25110,Cluster-15176.23114
GO:0009426	bacterial-type flagellum basal body, distal rod	cellular_component	2	Cluster-18829.0,Cluster-15176.1220
GO:0009427	bacterial-type flagellum basal body, distal rod, L ring	cellular_component	2	Cluster-18829.0,Cluster-15176.1220
GO:0030694	bacterial-type flagellum basal body, rod	cellular_component	2	Cluster-18829.0,Cluster-15176.1220
GO:0006631	fatty acid metabolic process	biological_process	61	Cluster-15176.20507,Cluster-15176.6561,Cluster-7226.0,Cluster-15176.4658,Cluster-15176.17196,Cluster-15176.15453,Cluster-6159.0,Cluster-15176.6502,Cluster-15176.15551,Cluster-15176.17124,Cluster-15176.15554,Cluster-15176.16928,Cluster-15176.7778,Cluster-15176.26482,Cluster-15176.9886,Cluster-15176.7846,Cluster-15176.6531,Cluster-15176.16081,Cluster-15176.13751,Cluster-17945.0,Cluster-18728.0,Clus…
GO:0043087	regulation of GTPase activity	biological_process	19	Cluster-15176.24507,Cluster-15176.15744,Cluster-15176.14306,Cluster-15176.3247,Cluster-15176.15728,Cluster-15176.8361,Cluster-15176.11985,Cluster-15176.2444,Cluster-15176.23634,Cluster-15176.14201,Cluster-15176.6275,Cluster-19700.0,Cluster-15176.16201,Cluster-15176.16036,Cluster-15176.16216,Cluster-15176.24045,Cluster-14984.0,Cluster-15176.22329,Cluster-15176.24081
GO:0035639	purine ribonucleoside triphosphate binding	molecular_function	787	Cluster-15176.7148,Cluster-15176.4251,Cluster-15176.17793,Cluster-15176.29391,Cluster-15176.20694,Cluster-15176.10581,Cluster-15176.10963,Cluster-15176.8130,Cluster-15176.2910,Cluster-15176.26475,Cluster-15176.21837,Cluster-15176.3134,Cluster-15176.18894,Cluster-15176.4116,Cluster-15176.4759,Cluster-15176.13900,Cluster-15176.13924,Cluster-15176.2862,Cluster-15176.6485,Cluster-15176.25667,Cluster-…
GO:0015936	coenzyme A metabolic process	biological_process	9	Cluster-15176.26066,Cluster-15176.18751,Cluster-15176.14854,Cluster-15176.15598,Cluster-15176.15599,Cluster-15176.17301,Cluster-15176.15872,Cluster-15176.10282,Cluster-15176.20673
GO:0010207	photosystem II assembly	biological_process	5	Cluster-15176.5090,Cluster-18266.0,Cluster-15176.15725,Cluster-15176.15724,Cluster-15176.17071
GO:0019295	coenzyme M biosynthetic process	biological_process	2	Cluster-15176.12482,Cluster-15176.12657
GO:0019296	coenzyme M metabolic process	biological_process	2	Cluster-15176.12482,Cluster-15176.12657
GO:0010340	carboxyl-O-methyltransferase activity	molecular_function	20	Cluster-15176.22971,Cluster-15176.27824,Cluster-15176.27949,Cluster-15176.20797,Cluster-15176.8260,Cluster-15176.8311,Cluster-15176.13778,Cluster-17945.0,Cluster-15176.336,Cluster-15176.22795,Cluster-15176.29505,Cluster-15176.15826,Cluster-15176.12890,Cluster-15176.1431,Cluster-15176.6453,Cluster-15176.24741,Cluster-15176.13554,Cluster-15176.18506,Cluster-15176.22557,Cluster-15176.3634
GO:0051998	protein carboxyl O-methyltransferase activity	molecular_function	20	Cluster-15176.13778,Cluster-17945.0,Cluster-15176.336,Cluster-15176.20797,Cluster-15176.8311,Cluster-15176.8260,Cluster-15176.22971,Cluster-15176.27824,Cluster-15176.27949,Cluster-15176.18506,Cluster-15176.3634,Cluster-15176.22557,Cluster-15176.13554,Cluster-15176.24741,Cluster-15176.6453,Cluster-15176.29505,Cluster-15176.22795,Cluster-15176.15826,Cluster-15176.1431,Cluster-15176.12890
GO:0043624	cellular protein complex disassembly	biological_process	17	Cluster-15176.22252,Cluster-15176.24294,Cluster-15176.18562,Cluster-17450.0,Cluster-16241.0,Cluster-15176.12538,Cluster-15176.11672,Cluster-15176.16482,Cluster-15176.18358,Cluster-15176.18360,Cluster-15176.23358,Cluster-15176.14101,Cluster-15176.18564,Cluster-15176.10850,Cluster-15176.8398,Cluster-15176.23958,Cluster-15176.4348
GO:0009020	tRNA (guanosine-2'-O-)-methyltransferase activity	molecular_function	4	Cluster-15176.1980,Cluster-15176.14964,Cluster-15176.129,Cluster-16008.0
GO:0005126	cytokine receptor binding	molecular_function	19	Cluster-15176.15969,Cluster-15176.7508,Cluster-15176.20910,Cluster-15176.11421,Cluster-15176.22316,Cluster-15176.20156,Cluster-15176.7124,Cluster-15176.24154,Cluster-15176.15725,Cluster-15176.20507,Cluster-15176.10110,Cluster-15176.13132,Cluster-15176.2920,Cluster-15176.8404,Cluster-15176.20804,Cluster-15176.6301,Cluster-15176.21474,Cluster-15176.28337,Cluster-15176.9086
GO:0008202	steroid metabolic process	biological_process	51	Cluster-15176.17457,Cluster-15176.16250,Cluster-15176.25218,Cluster-15176.2366,Cluster-15176.15754,Cluster-15176.7495,Cluster-18144.0,Cluster-15176.8216,Cluster-15176.5862,Cluster-15176.12458,Cluster-15176.26569,Cluster-15176.19646,Cluster-15176.6891,Cluster-16550.1,Cluster-15176.23073,Cluster-15176.19888,Cluster-15176.19659,Cluster-15176.7919,Cluster-15176.17592,Cluster-14192.0,Cluster-15192.0,C…
GO:0045132	meiotic chromosome segregation	biological_process	8	Cluster-15176.1527,Cluster-15176.1725,Cluster-15176.4024,Cluster-15176.14212,Cluster-15176.13542,Cluster-16241.0,Cluster-15176.1602,Cluster-19780.0
GO:0072524	pyridine-containing compound metabolic process	biological_process	82	Cluster-15176.1632,Cluster-15176.17124,Cluster-15176.8337,Cluster-15176.7996,Cluster-15176.22106,Cluster-15176.9693,Cluster-15176.2687,Cluster-15176.25511,Cluster-15176.15958,Cluster-15176.9836,Cluster-18713.0,Cluster-15176.12361,Cluster-15176.24804,Cluster-15176.24754,Cluster-15176.5514,Cluster-15176.13083,Cluster-11426.0,Cluster-15176.6370,Cluster-15176.10261,Cluster-15176.14827,Cluster-15176.7…
GO:0044801	single-organism membrane fusion	biological_process	13	Cluster-15176.4343,Cluster-15176.13761,Cluster-15176.14562,Cluster-15745.0,Cluster-14940.0,Cluster-15176.7709,Cluster-15176.13384,Cluster-15176.16537,Cluster-16916.0,Cluster-15176.19443,Cluster-15176.17181,Cluster-15176.11706,Cluster-15176.17536
GO:0048285	organelle fission	biological_process	45	Cluster-15176.1725,Cluster-15176.22371,Cluster-15176.24860,Cluster-15176.8848,Cluster-15176.9253,Cluster-15176.18344,Cluster-19780.0,Cluster-15176.14562,Cluster-15176.1602,Cluster-15176.7870,Cluster-15176.9470,Cluster-15176.18658,Cluster-15176.4721,Cluster-15176.10360,Cluster-15176.3200,Cluster-17783.0,Cluster-15176.1474,Cluster-15176.13542,Cluster-15176.17843,Cluster-15176.16431,Cluster-15176.10…
GO:0031406	carboxylic acid binding	molecular_function	29	Cluster-15176.8683,Cluster-15176.19111,Cluster-15176.621,Cluster-15176.1524,Cluster-15176.3966,Cluster-20112.0,Cluster-15176.16071,Cluster-15176.12492,Cluster-15176.9302,Cluster-18736.0,Cluster-15176.22261,Cluster-15176.22786,Cluster-15176.9082,Cluster-15176.22461,Cluster-15176.20122,Cluster-15176.2252,Cluster-15176.10944,Cluster-15176.14065,Cluster-15176.26743,Cluster-15176.10078,Cluster-15176.1…
GO:0043177	organic acid binding	molecular_function	29	Cluster-15176.1524,Cluster-15176.3966,Cluster-20112.0,Cluster-15176.16071,Cluster-15176.12492,Cluster-15176.8683,Cluster-15176.19111,Cluster-15176.621,Cluster-15176.9082,Cluster-15176.9302,Cluster-18736.0,Cluster-15176.22261,Cluster-15176.22786,Cluster-15176.14065,Cluster-15176.26743,Cluster-15176.10944,Cluster-15176.10078,Cluster-15176.1523,Cluster-15176.5194,Cluster-15176.22461,Cluster-15176.20…
GO:0032774	RNA biosynthetic process	biological_process	663	Cluster-15176.26867,Cluster-15176.15787,Cluster-15176.15860,Cluster-15176.5656,Cluster-15176.8935,Cluster-15176.7842,Cluster-15176.16541,Cluster-15176.9255,Cluster-15176.9585,Cluster-15176.25584,Cluster-15176.24361,Cluster-15176.773,Cluster-15176.19217,Cluster-15176.10543,Cluster-15176.26396,Cluster-4666.0,Cluster-15176.26813,Cluster-15176.7924,Cluster-15176.14471,Cluster-15176.15318,Cluster-1517…
GO:0015385	sodium:proton antiporter activity	molecular_function	4	Cluster-15176.853,Cluster-15176.24719,Cluster-15176.24718,Cluster-15176.6965
GO:0043086	negative regulation of catalytic activity	biological_process	17	Cluster-15176.19914,Cluster-15176.19881,Cluster-15176.3200,Cluster-15176.15919,Cluster-17783.0,Cluster-15176.4721,Cluster-15176.17707,Cluster-15176.10060,Cluster-15176.21762,Cluster-15176.24860,Cluster-14812.0,Cluster-15176.25227,Cluster-15176.20921,Cluster-15176.18865,Cluster-15176.19409,Cluster-15176.12587,Cluster-15072.0
GO:0044092	negative regulation of molecular function	biological_process	17	Cluster-15176.19409,Cluster-15176.18865,Cluster-15176.20921,Cluster-15072.0,Cluster-15176.12587,Cluster-15176.24860,Cluster-15176.21762,Cluster-15176.10060,Cluster-15176.17707,Cluster-15176.25227,Cluster-14812.0,Cluster-17783.0,Cluster-15176.15919,Cluster-15176.3200,Cluster-15176.19881,Cluster-15176.19914,Cluster-15176.4721
GO:0006824	cobalt ion transport	biological_process	2	Cluster-15176.16892,Cluster-15176.10713
GO:0015087	cobalt ion transmembrane transporter activity	molecular_function	2	Cluster-15176.10713,Cluster-15176.16892
GO:0017150	tRNA dihydrouridine synthase activity	molecular_function	7	Cluster-15176.12584,Cluster-15176.8337,Cluster-17089.0,Cluster-15176.25113,Cluster-15176.10019,Cluster-15176.17989,Cluster-15176.16385
GO:0004668	protein-arginine deiminase activity	molecular_function	4	Cluster-15176.28660,Cluster-15176.16618,Cluster-15176.6489,Cluster-15176.7067
GO:0008915	lipid-A-disaccharide synthase activity	molecular_function	6	Cluster-15176.336,Cluster-15176.9886,Cluster-15176.3634,Cluster-15176.16532,Cluster-20115.0,Cluster-15176.29505
GO:1901615	organic hydroxy compound metabolic process	biological_process	30	Cluster-15176.8337,Cluster-15176.52,Cluster-15176.4387,Cluster-15176.23168,Cluster-15176.19073,Cluster-15176.19076,Cluster-15176.3263,Cluster-15176.21837,Cluster-15176.6735,Cluster-15176.5759,Cluster-15176.1632,Cluster-17089.0,Cluster-15176.25113,Cluster-15176.11782,Cluster-15176.16385,Cluster-15176.25900,Cluster-15176.7568,Cluster-15176.20673,Cluster-15176.13603,Cluster-18713.0,Cluster-15176.297…
GO:0000272	polysaccharide catabolic process	biological_process	10	Cluster-15176.17443,Cluster-15176.16064,Cluster-15176.17843,Cluster-15176.8841,Cluster-13620.0,Cluster-15176.24283,Cluster-15176.23182,Cluster-15176.21423,Cluster-16825.0,Cluster-14606.0
GO:0001836	release of cytochrome c from mitochondria	biological_process	5	Cluster-15176.2857,Cluster-15176.8120,Cluster-15176.14777,Cluster-15176.6258,Cluster-15176.12045
GO:0008637	apoptotic mitochondrial changes	biological_process	5	Cluster-15176.12045,Cluster-15176.6258,Cluster-15176.8120,Cluster-15176.14777,Cluster-15176.2857
GO:0097190	apoptotic signaling pathway	biological_process	5	Cluster-15176.2857,Cluster-15176.8120,Cluster-15176.14777,Cluster-15176.6258,Cluster-15176.12045
GO:0008479	queuine tRNA-ribosyltransferase activity	molecular_function	4	Cluster-17973.0,Cluster-15176.14234,Cluster-15176.25474,Cluster-15176.15893
GO:0036094	small molecule binding	molecular_function	993	Cluster-15176.17680,Cluster-15176.25061,Cluster-15176.29108,Cluster-15316.0,Cluster-15176.7086,Cluster-15176.4744,Cluster-15176.7466,Cluster-15176.2667,Cluster-15176.23275,Cluster-15176.26375,Cluster-15176.28333,Cluster-15176.20560,Cluster-15176.14796,Cluster-15176.14918,Cluster-15176.27886,Cluster-15176.19477,Cluster-17853.0,Cluster-15176.19764,Cluster-15176.25469,Cluster-15176.1736,Cluster-1517…
GO:0009312	oligosaccharide biosynthetic process	biological_process	23	Cluster-12826.0,Cluster-15176.17608,Cluster-15176.28548,Cluster-15176.20317,Cluster-15176.8607,Cluster-15176.12997,Cluster-17945.0,Cluster-15176.336,Cluster-15176.24506,Cluster-15176.30272,Cluster-20115.0,Cluster-15176.30273,Cluster-15176.16532,Cluster-15176.1734,Cluster-15176.9886,Cluster-15176.29505,Cluster-15176.30405,Cluster-15176.18736,Cluster-14275.0,Cluster-15176.3634,Cluster-15176.27489,C…
GO:0006471	protein ADP-ribosylation	biological_process	4	Cluster-15176.25596,Cluster-15176.24627,Cluster-15771.0,Cluster-15176.17400
GO:0004064	arylesterase activity	molecular_function	4	Cluster-15176.28440,Cluster-15721.0,Cluster-15176.9467,Cluster-15176.16145
GO:0016209	antioxidant activity	molecular_function	54	Cluster-15176.15609,Cluster-15176.11536,Cluster-15176.16036,Cluster-15176.17375,Cluster-15687.0,Cluster-15176.16955,Cluster-15176.17143,Cluster-15176.23400,Cluster-15176.22450,Cluster-15176.14397,Cluster-15176.27499,Cluster-15176.2998,Cluster-15176.15969,Cluster-13341.0,Cluster-15176.17797,Cluster-15176.2206,Cluster-4978.0,Cluster-15176.16847,Cluster-15176.7779,Cluster-15176.29597,Cluster-15176.1…
GO:0005779	integral component of peroxisomal membrane	cellular_component	8	Cluster-15176.6358,Cluster-15176.11979,Cluster-15176.1474,Cluster-15176.19275,Cluster-15176.28296,Cluster-15176.19694,Cluster-15176.4185,Cluster-15176.7508
GO:0031231	intrinsic component of peroxisomal membrane	cellular_component	8	Cluster-15176.11979,Cluster-15176.6358,Cluster-15176.1474,Cluster-15176.7508,Cluster-15176.4185,Cluster-15176.28296,Cluster-15176.19694,Cluster-15176.19275
GO:0005681	spliceosomal complex	cellular_component	17	Cluster-15176.2952,Cluster-15176.7825,Cluster-15176.25781,Cluster-15176.9217,Cluster-20201.0,Cluster-15176.15972,Cluster-15176.4738,Cluster-15176.10829,Cluster-15176.22801,Cluster-15176.10269,Cluster-15176.10939,Cluster-15176.25292,Cluster-15176.19218,Cluster-15176.19435,Cluster-15176.4791,Cluster-15176.7000,Cluster-15176.4355
GO:0050909	sensory perception of taste	biological_process	6	Cluster-15176.20152,Cluster-15176.8887,Cluster-15176.24917,Cluster-15176.12895,Cluster-15176.4551,Cluster-15176.27593
GO:0016413	O-acetyltransferase activity	molecular_function	7	Cluster-15176.3263,Cluster-15176.5759,Cluster-15176.6735,Cluster-15176.7568,Cluster-4007.0,Cluster-15176.8345,Cluster-15176.23168
GO:0043752	adenosylcobinamide kinase activity	molecular_function	3	Cluster-15176.11577,Cluster-15176.8154,Cluster-15176.27478
GO:0004859	phospholipase inhibitor activity	molecular_function	1	Cluster-15176.8964
GO:0055102	lipase inhibitor activity	molecular_function	1	Cluster-15176.8964
GO:0098772	molecular function regulator	molecular_function	151	Cluster-15176.24045,Cluster-17560.0,Cluster-15176.17543,Cluster-20205.0,Cluster-4961.1,Cluster-15176.14176,Cluster-15176.6695,Cluster-15176.8414,Cluster-15176.24723,Cluster-15176.25227,Cluster-15124.0,Cluster-15176.24860,Cluster-15176.18188,Cluster-15176.18374,Cluster-15176.12928,Cluster-15176.15728,Cluster-15176.18736,Cluster-15176.7083,Cluster-15176.2144,Cluster-15176.20995,Cluster-15176.1213,C…
GO:0019682	glyceraldehyde-3-phosphate metabolic process	biological_process	50	Cluster-15176.13083,Cluster-15176.21516,Cluster-15176.7282,Cluster-15176.25775,Cluster-15176.10923,Cluster-11426.0,Cluster-15176.16568,Cluster-15176.6370,Cluster-15176.31161,Cluster-15176.15976,Cluster-15176.21299,Cluster-15176.14334,Cluster-15176.21298,Cluster-15176.17840,Cluster-15176.28296,Cluster-15176.20098,Cluster-15176.25514,Cluster-15176.20673,Cluster-15176.10986,Cluster-15176.15893,Clust…
GO:0034470	ncRNA processing	biological_process	138	Cluster-17089.0,Cluster-15176.16039,Cluster-15176.18751,Cluster-15176.14821,Cluster-15176.6230,Cluster-15176.11836,Cluster-15176.16385,Cluster-15176.25536,Cluster-15176.20142,Cluster-15176.9654,Cluster-15176.16568,Cluster-15176.129,Cluster-15176.4310,Cluster-15176.5568,Cluster-15176.9838,Cluster-15176.6665,Cluster-15176.1998,Cluster-15176.13016,Cluster-15176.15529,Cluster-15176.4852,Cluster-15176…
GO:0005157	macrophage colony-stimulating factor receptor binding	molecular_function	3	Cluster-15176.20910,Cluster-15176.10110,Cluster-15176.11421
GO:0009620	response to fungus	biological_process	4	Cluster-15176.26862,Cluster-15176.18792,Cluster-15176.14935,Cluster-15176.2471
GO:0050832	defense response to fungus	biological_process	4	Cluster-15176.18792,Cluster-15176.26862,Cluster-15176.2471,Cluster-15176.14935
GO:0042558	pteridine-containing compound metabolic process	biological_process	27	Cluster-15176.14682,Cluster-15176.9082,Cluster-15176.18669,Cluster-15176.15685,Cluster-15176.11540,Cluster-15176.24841,Cluster-15176.18300,Cluster-15176.28561,Cluster-15176.10745,Cluster-15176.6573,Cluster-15176.16928,Cluster-15176.17244,Cluster-15176.7869,Cluster-15176.3038,Cluster-15176.6970,Cluster-15176.3948,Cluster-15176.3709,Cluster-15176.3235,Cluster-15176.18245,Cluster-15176.4005,Cluster-…
GO:0019748	secondary metabolic process	biological_process	19	Cluster-15176.5220,Cluster-15176.15597,Cluster-15176.16989,Cluster-15176.15076,Cluster-15176.19112,Cluster-15176.23981,Cluster-15176.11058,Cluster-15176.23590,Cluster-15176.3409,Cluster-15176.24377,Cluster-15176.13343,Cluster-15176.17665,Cluster-15176.15803,Cluster-15176.17785,Cluster-15176.26038,Cluster-15176.13603,Cluster-15176.23182,Cluster-15176.22578,Cluster-15176.24804
GO:0006364	rRNA processing	biological_process	39	Cluster-15176.16163,Cluster-15176.2867,Cluster-15176.5641,Cluster-15176.15276,Cluster-15176.16249,Cluster-15176.19558,Cluster-15176.9498,Cluster-15176.15957,Cluster-15176.19963,Cluster-15176.4097,Cluster-15176.20995,Cluster-15176.8322,Cluster-15176.10323,Cluster-15176.15767,Cluster-15176.16033,Cluster-15176.1817,Cluster-15176.7075,Cluster-15176.6230,Cluster-15176.6913,Cluster-15176.12890,Cluster-…
GO:0016072	rRNA metabolic process	biological_process	39	Cluster-15176.10755,Cluster-15176.6665,Cluster-15176.13016,Cluster-15176.22971,Cluster-15176.6245,Cluster-15176.16491,Cluster-15176.16481,Cluster-15176.4852,Cluster-15176.15851,Cluster-15176.11868,Cluster-15176.15696,Cluster-15176.9021,Cluster-15176.8311,Cluster-15176.16039,Cluster-15176.6230,Cluster-15176.7075,Cluster-15176.12890,Cluster-15176.6913,Cluster-15176.22392,Cluster-15176.6032,Cluster-…
GO:0009627	systemic acquired resistance	biological_process	3	Cluster-15176.480,Cluster-15176.14004,Cluster-15176.11371
GO:0009814	defense response, incompatible interaction	biological_process	3	Cluster-15176.14004,Cluster-15176.480,Cluster-15176.11371
GO:0010112	regulation of systemic acquired resistance	biological_process	3	Cluster-15176.480,Cluster-15176.14004,Cluster-15176.11371
GO:0042178	xenobiotic catabolic process	biological_process	8	Cluster-15176.27828,Cluster-15176.11421,Cluster-15176.6089,Cluster-15176.17974,Cluster-15176.24608,Cluster-17252.0,Cluster-15176.897,Cluster-15176.15963
GO:0043631	RNA polyadenylation	biological_process	10	Cluster-15176.11430,Cluster-15176.15091,Cluster-15176.15865,Cluster-15176.8652,Cluster-15176.10625,Cluster-19513.0,Cluster-15176.16152,Cluster-15176.25038,Cluster-15176.27181,Cluster-15176.11429
GO:0060962	regulation of ribosomal protein gene transcription from RNA polymerase II promoter	biological_process	1	Cluster-15176.14702
GO:0006313	transposition, DNA-mediated	biological_process	27	Cluster-15176.9838,Cluster-15176.22666,Cluster-15176.29455,Cluster-17564.0,Cluster-15176.17723,Cluster-15176.5189,Cluster-15176.25561,Cluster-15176.6733,Cluster-17519.0,Cluster-20115.0,Cluster-15176.6750,Cluster-10838.0,Cluster-15176.4777,Cluster-15176.21165,Cluster-15176.7855,Cluster-15176.11839,Cluster-15176.3037,Cluster-15176.15025,Cluster-15176.21201,Cluster-15176.23991,Cluster-15176.10543,Cl…
GO:0032196	transposition	biological_process	27	Cluster-15176.22666,Cluster-15176.9838,Cluster-15176.29455,Cluster-15176.6733,Cluster-15176.5189,Cluster-15176.17723,Cluster-15176.25561,Cluster-17564.0,Cluster-20115.0,Cluster-17519.0,Cluster-15176.6750,Cluster-10838.0,Cluster-15176.4777,Cluster-15176.11839,Cluster-15176.7855,Cluster-15176.21165,Cluster-15176.21201,Cluster-15176.15025,Cluster-15176.3037,Cluster-15176.15805,Cluster-15176.10543,Cl…
GO:0003995	acyl-CoA dehydrogenase activity	molecular_function	7	Cluster-15176.5441,Cluster-15176.2053,Cluster-17278.0,Cluster-15176.6081,Cluster-15176.21711,Cluster-15176.16081,Cluster-15176.20698
GO:0032259	methylation	biological_process	54	Cluster-15176.9998,Cluster-15176.19695,Cluster-15176.14478,Cluster-15176.26237,Cluster-15176.28710,Cluster-15176.16110,Cluster-15176.1431,Cluster-15176.12890,Cluster-15176.15826,Cluster-15176.14821,Cluster-15176.29505,Cluster-15176.18803,Cluster-15176.24741,Cluster-15176.18589,Cluster-15176.8311,Cluster-15176.8260,Cluster-15176.20797,Cluster-15176.25196,Cluster-15176.16897,Cluster-15176.336,Clust…
GO:2001057	reactive nitrogen species metabolic process	biological_process	6	Cluster-15176.1765,Cluster-15176.4028,Cluster-15176.8282,Cluster-15176.13989,Cluster-15176.22251,Cluster-15176.13988
GO:0016160	amylase activity	molecular_function	9	Cluster-15176.17843,Cluster-13620.0,Cluster-15176.8841,Cluster-15176.25913,Cluster-15176.16064,Cluster-18732.0,Cluster-14606.0,Cluster-15176.21423,Cluster-15176.15896
GO:0030155	regulation of cell adhesion	biological_process	9	Cluster-15176.18612,Cluster-15176.14562,Cluster-15176.15742,Cluster-15176.14306,Cluster-15176.15592,Cluster-15176.11985,Cluster-15176.15740,Cluster-15176.10618,Cluster-15176.16537
GO:0051270	regulation of cellular component movement	biological_process	9	Cluster-15176.11985,Cluster-15176.15592,Cluster-15176.14562,Cluster-15176.14306,Cluster-15176.15742,Cluster-15176.18612,Cluster-15176.16537,Cluster-15176.15740,Cluster-15176.10618
GO:2000145	regulation of cell motility	biological_process	9	Cluster-15176.16537,Cluster-15176.10618,Cluster-15176.15740,Cluster-15176.14562,Cluster-15176.15742,Cluster-15176.14306,Cluster-15176.18612,Cluster-15176.11985,Cluster-15176.15592
GO:0006118	obsolete electron transport	biological_process	111	Cluster-15176.5575,Cluster-15176.9352,Cluster-15176.17203,Cluster-15176.23834,Cluster-15176.16081,Cluster-15176.23400,Cluster-15176.5004,Cluster-15176.24246,Cluster-15176.10842,Cluster-15176.3925,Cluster-15176.25059,Cluster-15176.7305,Cluster-15176.4024,Cluster-15176.1607,Cluster-15176.23102,Cluster-15176.16813,Cluster-15176.15761,Cluster-15176.9349,Cluster-15176.15465,Cluster-15176.7825,Cluster-…
GO:0006825	copper ion transport	biological_process	10	Cluster-15176.14514,Cluster-15176.3074,Cluster-15170.0,Cluster-15176.26981,Cluster-15176.3054,Cluster-15176.10175,Cluster-15176.14817,Cluster-18927.0,Cluster-15176.16099,Cluster-15176.17843
GO:0007608	sensory perception of smell	biological_process	5	Cluster-15176.8672,Cluster-15176.25712,Cluster-15176.17000,Cluster-14924.0,Cluster-15176.11780
GO:0006006	glucose metabolic process	biological_process	53	Cluster-15176.20098,Cluster-15176.18351,Cluster-15176.16895,Cluster-15176.29769,Cluster-15176.20673,Cluster-15176.16212,Cluster-15176.15976,Cluster-15176.21299,Cluster-15176.6245,Cluster-15176.31161,Cluster-15176.12640,Cluster-15176.3512,Cluster-15176.28296,Cluster-15176.17840,Cluster-15176.21298,Cluster-15176.27804,Cluster-15176.21837,Cluster-15176.13766,Cluster-15176.7282,Cluster-15176.16338,Cl…
GO:0006729	tetrahydrobiopterin biosynthetic process	biological_process	3	Cluster-15176.11540,Cluster-15176.15685,Cluster-15176.18245
GO:0008124	4-alpha-hydroxytetrahydrobiopterin dehydratase activity	molecular_function	3	Cluster-15176.11540,Cluster-15176.15685,Cluster-15176.18245
GO:0046146	tetrahydrobiopterin metabolic process	biological_process	3	Cluster-15176.11540,Cluster-15176.15685,Cluster-15176.18245
GO:0045156	electron transporter, transferring electrons within the cyclic electron transport pathway of photosynthesis activity	molecular_function	9	Cluster-15176.10293,Cluster-15176.21221,Cluster-16909.0,Cluster-15176.28129,Cluster-15176.2046,Cluster-15176.24246,Cluster-15176.16303,Cluster-15176.17196,Cluster-15176.23400
GO:0008092	cytoskeletal protein binding	molecular_function	102	Cluster-15176.23358,Cluster-15176.18474,Cluster-15176.6448,Cluster-15176.15963,Cluster-15176.29529,Cluster-15176.19331,Cluster-15176.27333,Cluster-15176.14562,Cluster-15176.8130,Cluster-15176.2897,Cluster-15176.23584,Cluster-15176.10617,Cluster-19600.0,Cluster-15176.9313,Cluster-15176.18344,Cluster-15176.21777,Cluster-15176.13917,Cluster-15176.11564,Cluster-15176.3289,Cluster-15176.19881,Cluster-…
GO:0044461	bacterial-type flagellum part	cellular_component	7	Cluster-15176.23975,Cluster-15176.22252,Cluster-18829.0,Cluster-15176.25038,Cluster-15176.1220,Cluster-15176.20351,Cluster-15176.3054
GO:0016893	endonuclease activity, active with either ribo- or deoxyribonucleic acids and producing 5'-phosphomonoesters	molecular_function	32	Cluster-15176.8532,Cluster-15176.20216,Cluster-15176.23122,Cluster-15176.5160,Cluster-15176.6531,Cluster-15176.25728,Cluster-15176.19677,Cluster-15176.13606,Cluster-15176.1525,Cluster-15176.5159,Cluster-15176.22039,Cluster-15176.22751,Cluster-15176.15025,Cluster-15176.20638,Cluster-15176.14030,Cluster-15176.18441,Cluster-15176.24835,Cluster-15176.1170,Cluster-15176.1902,Cluster-15176.17833,Cluste…
GO:0046914	transition metal ion binding	molecular_function	528	Cluster-15176.28029,Cluster-15176.22449,Cluster-18760.0,Cluster-15176.10322,Cluster-15176.10073,Cluster-15176.28992,Cluster-15176.9884,Cluster-15176.4325,Cluster-15176.24213,Cluster-15176.4471,Cluster-15176.5804,Cluster-4551.0,Cluster-15176.20239,Cluster-15176.20023,Cluster-15176.14922,Cluster-15176.16608,Cluster-15176.19917,Cluster-15176.13793,Cluster-15176.4753,Cluster-15176.19585,Cluster-15176…
GO:0005246	calcium channel regulator activity	molecular_function	14	Cluster-15176.30325,Cluster-15176.18729,Cluster-15124.0,Cluster-15176.6929,Cluster-15176.22449,Cluster-15176.16346,Cluster-15176.18316,Cluster-15176.17469,Cluster-15176.16321,Cluster-15176.7991,Cluster-15176.30773,Cluster-15176.1595,Cluster-15176.15894,Cluster-15176.5258
GO:0009240	isopentenyl diphosphate biosynthetic process	biological_process	2	Cluster-15176.10948,Cluster-15176.8654
GO:0016726	oxidoreductase activity, acting on CH or CH2 groups, NAD or NADP as acceptor	molecular_function	2	Cluster-15176.8654,Cluster-15176.10948
GO:0019288	isopentenyl diphosphate biosynthetic process, methylerythritol 4-phosphate pathway	biological_process	2	Cluster-15176.10948,Cluster-15176.8654
GO:0046490	isopentenyl diphosphate metabolic process	biological_process	2	Cluster-15176.10948,Cluster-15176.8654
GO:0050992	dimethylallyl diphosphate biosynthetic process	biological_process	2	Cluster-15176.10948,Cluster-15176.8654
GO:0050993	dimethylallyl diphosphate metabolic process	biological_process	2	Cluster-15176.8654,Cluster-15176.10948
GO:0051745	4-hydroxy-3-methylbut-2-en-1-yl diphosphate reductase activity	molecular_function	2	Cluster-15176.8654,Cluster-15176.10948
GO:0017004	cytochrome complex assembly	biological_process	22	Cluster-15176.24629,Cluster-19807.0,Cluster-10164.0,Cluster-15176.6224,Cluster-15176.17917,Cluster-15176.14471,Cluster-15176.5982,Cluster-15176.25712,Cluster-15176.29549,Cluster-15176.19657,Cluster-15176.6388,Cluster-15176.2558,Cluster-4923.0,Cluster-15176.28277,Cluster-18130.0,Cluster-15176.16319,Cluster-15176.25059,Cluster-15176.19311,Cluster-15176.8434,Cluster-15176.19544,Cluster-15176.28274,C…
GO:0003779	actin binding	molecular_function	47	Cluster-15176.8378,Cluster-15176.9849,Cluster-15176.16000,Cluster-15176.13471,Cluster-18112.0,Cluster-15176.4452,Cluster-15176.24072,Cluster-15176.8763,Cluster-15176.10421,Cluster-15176.9437,Cluster-15176.23685,Cluster-19187.0,Cluster-15176.6277,Cluster-15176.12622,Cluster-15176.11195,Cluster-15176.16059,Cluster-15176.15707,Cluster-19618.0,Cluster-15328.0,Cluster-15176.22295,Cluster-15176.1817,Cl…
GO:0004140	dephospho-CoA kinase activity	molecular_function	5	Cluster-15176.15872,Cluster-15176.20673,Cluster-15176.10282,Cluster-15176.26066,Cluster-15176.18751
GO:0006555	methionine metabolic process	biological_process	15	Cluster-15176.26589,Cluster-15176.6970,Cluster-15176.16805,Cluster-15176.16803,Cluster-15176.15805,Cluster-15176.14041,Cluster-15176.30019,Cluster-15176.25933,Cluster-15176.16927,Cluster-15176.23406,Cluster-15176.16928,Cluster-15176.16926,Cluster-15176.15031,Cluster-15176.19523,Cluster-15176.27574
GO:0019080	viral gene expression	biological_process	12	Cluster-18099.0,Cluster-15062.0,Cluster-15176.18719,Cluster-15176.24494,Cluster-1502.1,Cluster-15176.26569,Cluster-15176.15079,Cluster-15176.6468,Cluster-15176.1725,Cluster-15176.7680,Cluster-15176.11263,Cluster-15176.7170
GO:0031012	extracellular matrix	cellular_component	34	Cluster-15176.21648,Cluster-15176.15431,Cluster-15176.2268,Cluster-15176.8789,Cluster-15176.3764,Cluster-15176.7701,Cluster-15176.487,Cluster-15176.15315,Cluster-15176.2303,Cluster-15176.23934,Cluster-15176.4348,Cluster-15176.5447,Cluster-15176.5322,Cluster-15176.2230,Cluster-15176.25728,Cluster-19023.0,Cluster-15176.11777,Cluster-15176.6581,Cluster-15176.9814,Cluster-15176.14999,Cluster-15176.12…
GO:0044454	nuclear chromosome part	cellular_component	48	Cluster-15176.15743,Cluster-15176.28669,Cluster-15176.24719,Cluster-15176.12114,Cluster-15176.25977,Cluster-15176.12073,Cluster-15176.25661,Cluster-15176.15494,Cluster-15176.1148,Cluster-15176.19406,Cluster-15176.24717,Cluster-15176.1527,Cluster-15176.29387,Cluster-15176.15744,Cluster-15176.13543,Cluster-15176.28516,Cluster-15176.24585,Cluster-15176.4024,Cluster-15176.6531,Cluster-15176.17484,Clu…
GO:0019354	siroheme biosynthetic process	biological_process	15	Cluster-15176.6502,Cluster-15176.14334,Cluster-15176.16928,Cluster-15176.28211,Cluster-15176.17124,Cluster-15176.15335,Cluster-15176.9617,Cluster-15176.21066,Cluster-15176.25511,Cluster-15176.11217,Cluster-15176.25775,Cluster-15176.4310,Cluster-15176.25514,Cluster-15176.16568,Cluster-15176.16927
GO:0043115	precorrin-2 dehydrogenase activity	molecular_function	15	Cluster-15176.15335,Cluster-15176.17124,Cluster-15176.16928,Cluster-15176.28211,Cluster-15176.14334,Cluster-15176.6502,Cluster-15176.25511,Cluster-15176.21066,Cluster-15176.9617,Cluster-15176.25775,Cluster-15176.11217,Cluster-15176.16568,Cluster-15176.16927,Cluster-15176.25514,Cluster-15176.4310
GO:0046156	siroheme metabolic process	biological_process	15	Cluster-15176.14334,Cluster-15176.6502,Cluster-15176.17124,Cluster-15176.15335,Cluster-15176.28211,Cluster-15176.16928,Cluster-15176.21066,Cluster-15176.25511,Cluster-15176.9617,Cluster-15176.25775,Cluster-15176.11217,Cluster-15176.4310,Cluster-15176.16927,Cluster-15176.16568,Cluster-15176.25514
GO:0051156	glucose 6-phosphate metabolic process	biological_process	49	Cluster-15176.29058,Cluster-15176.15059,Cluster-15176.12361,Cluster-15176.12868,Cluster-15176.21297,Cluster-18713.0,Cluster-15176.9836,Cluster-15176.15446,Cluster-15176.8719,Cluster-15176.24754,Cluster-15176.3127,Cluster-14136.0,Cluster-15176.25511,Cluster-15176.9617,Cluster-15176.16452,Cluster-15176.7049,Cluster-15176.22786,Cluster-15176.7996,Cluster-13633.0,Cluster-15176.25174,Cluster-15176.969…
GO:0008146	sulfotransferase activity	molecular_function	8	Cluster-15176.17465,Cluster-15176.25551,Cluster-15176.25561,Cluster-15176.18802,Cluster-15176.17463,Cluster-15176.17464,Cluster-15176.7947,Cluster-15176.16444
GO:0003747	translation release factor activity	molecular_function	8	Cluster-15176.23358,Cluster-15176.23958,Cluster-16241.0,Cluster-15176.18562,Cluster-17450.0,Cluster-15176.18564,Cluster-15176.22252,Cluster-15176.24294
GO:0008079	translation termination factor activity	molecular_function	8	Cluster-15176.23958,Cluster-15176.23358,Cluster-15176.24294,Cluster-15176.22252,Cluster-15176.18564,Cluster-17450.0,Cluster-15176.18562,Cluster-16241.0
GO:0018444	translation release factor complex	cellular_component	8	Cluster-15176.23358,Cluster-15176.23958,Cluster-16241.0,Cluster-15176.22252,Cluster-15176.24294,Cluster-15176.18564,Cluster-17450.0,Cluster-15176.18562
GO:0004864	protein phosphatase inhibitor activity	molecular_function	3	Cluster-17560.0,Cluster-15176.10842,Cluster-15176.13218
GO:0019212	phosphatase inhibitor activity	molecular_function	3	Cluster-17560.0,Cluster-15176.13218,Cluster-15176.10842
GO:0046058	cAMP metabolic process	biological_process	4	Cluster-15176.11095,Cluster-15176.2224,Cluster-15176.7133,Cluster-15176.20566
GO:0006415	translational termination	biological_process	12	Cluster-15176.18360,Cluster-15176.23358,Cluster-15176.18358,Cluster-15176.23958,Cluster-15176.8398,Cluster-16241.0,Cluster-15176.12538,Cluster-15176.18564,Cluster-15176.24294,Cluster-15176.22252,Cluster-15176.18562,Cluster-17450.0
GO:0006449	regulation of translational termination	biological_process	12	Cluster-15176.8398,Cluster-15176.12538,Cluster-16241.0,Cluster-15176.18562,Cluster-17450.0,Cluster-15176.18564,Cluster-15176.24294,Cluster-15176.22252,Cluster-15176.23358,Cluster-15176.18360,Cluster-15176.23958,Cluster-15176.18358
GO:0010277	chlorophyllide a oxygenase [overall] activity	molecular_function	5	Cluster-15176.26864,Cluster-15176.4028,Cluster-15176.5641,Cluster-15176.7320,Cluster-15176.26865
GO:0006351	transcription, DNA-templated	biological_process	655	Cluster-15176.6875,Cluster-15176.20929,Cluster-15176.14772,Cluster-15176.26095,Cluster-15176.14295,Cluster-15176.4852,Cluster-15176.7167,Cluster-15176.23598,Cluster-15176.25874,Cluster-16896.1,Cluster-15176.17259,Cluster-15176.27293,Cluster-15176.13773,Cluster-15176.9838,Cluster-15176.1602,Cluster-15176.5414,Cluster-15176.3289,Cluster-15176.10589,Cluster-15176.15241,Cluster-15176.6406,Cluster-151…
GO:0097659	nucleic acid-templated transcription	biological_process	655	Cluster-15176.5549,Cluster-15176.28581,Cluster-15176.9437,Cluster-15176.21368,Cluster-15176.14456,Cluster-15176.18759,Cluster-15176.9172,Cluster-15176.15465,Cluster-15176.16198,Cluster-18007.0,Cluster-15176.3076,Cluster-15176.15729,Cluster-15176.10378,Cluster-15176.23975,Cluster-15176.23370,Cluster-15176.642,Cluster-15176.9658,Cluster-15176.14101,Cluster-17333.0,Cluster-15176.2680,Cluster-17643.0…
GO:0042886	amide transport	biological_process	7	Cluster-15176.17012,Cluster-15176.7365,Cluster-15176.10465,Cluster-15176.20675,Cluster-15176.3359,Cluster-15176.7691,Cluster-15176.17974
GO:0000166	nucleotide binding	molecular_function	959	Cluster-15176.27334,Cluster-15176.9793,Cluster-15176.16205,Cluster-9309.0,Cluster-15176.24003,Cluster-15176.26569,Cluster-15176.23048,Cluster-15176.18618,Cluster-15176.4874,Cluster-17347.0,Cluster-15176.16311,Cluster-15176.3695,Cluster-15176.12318,Cluster-15176.10642,Cluster-15176.4098,Cluster-15176.6641,Cluster-15176.16199,Cluster-15176.7365,Cluster-15176.15732,Cluster-15176.6872,Cluster-15225.0…
GO:1901265	nucleoside phosphate binding	molecular_function	959	Cluster-15176.6790,Cluster-15176.13356,Cluster-17885.0,Cluster-15176.28611,Cluster-15176.13874,Cluster-15176.14876,Cluster-15176.1439,Cluster-15176.20481,Cluster-17945.0,Cluster-15176.29068,Cluster-15176.4353,Cluster-15176.15872,Cluster-15176.16200,Cluster-19570.0,Cluster-15176.9665,Cluster-15176.19344,Cluster-15176.12525,Cluster-15176.2288,Cluster-15176.16738,Cluster-15176.15064,Cluster-15176.25…
GO:0004308	exo-alpha-sialidase activity	molecular_function	2	Cluster-15176.4396,Cluster-19007.0
GO:0016997	alpha-sialidase activity	molecular_function	2	Cluster-15176.4396,Cluster-19007.0
GO:0008236	serine-type peptidase activity	molecular_function	95	Cluster-15176.5335,Cluster-15176.25939,Cluster-15176.24426,Cluster-15176.29199,Cluster-15176.26100,Cluster-15176.19272,Cluster-15176.7417,Cluster-15176.288,Cluster-15176.6006,Cluster-15176.23421,Cluster-15176.28440,Cluster-15176.11861,Cluster-15176.9253,Cluster-15176.20151,Cluster-15176.3134,Cluster-15176.24841,Cluster-15176.15918,Cluster-15176.21870,Cluster-15176.3734,Cluster-15176.2502,Cluster-…
GO:0017171	serine hydrolase activity	molecular_function	95	Cluster-15176.2502,Cluster-15176.21870,Cluster-15176.3734,Cluster-15176.3134,Cluster-15176.20151,Cluster-15176.24841,Cluster-15176.15918,Cluster-15176.11861,Cluster-15176.9253,Cluster-15176.26100,Cluster-15176.19272,Cluster-15176.7417,Cluster-15176.288,Cluster-15176.28440,Cluster-15176.6006,Cluster-15176.23421,Cluster-15176.24426,Cluster-15176.29199,Cluster-15176.5335,Cluster-15176.25939,Cluster-…
GO:0071826	ribonucleoprotein complex subunit organization	biological_process	8	Cluster-15176.15744,Cluster-15176.7000,Cluster-15176.15972,Cluster-15176.17097,Cluster-20201.0,Cluster-15176.26805,Cluster-15176.1769,Cluster-15176.10939
GO:0005215	transporter activity	molecular_function	498	Cluster-15176.21170,Cluster-15176.19311,Cluster-15176.22456,Cluster-15176.18188,Cluster-15176.14794,Cluster-19730.0,Cluster-15176.3573,Cluster-15176.23949,Cluster-17921.0,Cluster-15176.4317,Cluster-17332.0,Cluster-15176.9603,Cluster-20205.0,Cluster-15176.28241,Cluster-15176.23441,Cluster-15176.22971,Cluster-15176.15887,Cluster-15176.13831,Cluster-15176.23886,Cluster-15176.17919,Cluster-15176.2144…
GO:0008053	mitochondrial fusion	biological_process	8	Cluster-15176.4343,Cluster-15176.14562,Cluster-15745.0,Cluster-14940.0,Cluster-15176.13384,Cluster-15176.16537,Cluster-15176.11706,Cluster-15176.17536
GO:0019048	modulation by virus of host morphology or physiology	biological_process	28	Cluster-15176.24899,Cluster-15176.16287,Cluster-15176.18736,Cluster-15176.29600,Cluster-15176.8360,Cluster-15176.28493,Cluster-15176.5958,Cluster-15176.7869,Cluster-15176.24460,Cluster-15176.13530,Cluster-15176.28298,Cluster-15176.15599,Cluster-15176.2848,Cluster-15176.13041,Cluster-15176.17627,Cluster-15176.21595,Cluster-15176.16117,Cluster-15176.24200,Cluster-15176.4407,Cluster-15176.8414,Clust…
GO:0008440	inositol-1,4,5-trisphosphate 3-kinase activity	molecular_function	4	Cluster-15176.16858,Cluster-15176.7009,Cluster-15176.22012,Cluster-15176.22010
GO:0008982	protein-N(PI)-phosphohistidine-sugar phosphotransferase activity	molecular_function	10	Cluster-15176.16434,Cluster-15176.1532,Cluster-15176.24259,Cluster-15176.28133,Cluster-15176.20205,Cluster-15176.13921,Cluster-15176.6731,Cluster-15176.14688,Cluster-15176.29505,Cluster-15176.27162
GO:0009357	protein-N(PI)-phosphohistidine-sugar phosphotransferase complex	cellular_component	10	Cluster-15176.6731,Cluster-15176.13921,Cluster-15176.14688,Cluster-15176.20205,Cluster-15176.27162,Cluster-15176.29505,Cluster-15176.1532,Cluster-15176.24259,Cluster-15176.16434,Cluster-15176.28133
GO:0006959	humoral immune response	biological_process	2	Cluster-10109.0,Cluster-15176.4856
GO:0042381	hemolymph coagulation	biological_process	2	Cluster-10109.0,Cluster-15176.4856
GO:0042601	endospore-forming forespore	cellular_component	3	Cluster-15176.13142,Cluster-15176.25829,Cluster-15176.21509
GO:0042763	intracellular immature spore	cellular_component	3	Cluster-15176.13142,Cluster-15176.25829,Cluster-15176.21509
GO:0001765	membrane raft assembly	biological_process	3	Cluster-15176.15225,Cluster-15176.18673,Cluster-15176.27432
GO:0031579	membrane raft organization	biological_process	3	Cluster-15176.18673,Cluster-15176.27432,Cluster-15176.15225
GO:0044091	membrane biogenesis	biological_process	3	Cluster-15176.18673,Cluster-15176.27432,Cluster-15176.15225
GO:0044854	plasma membrane raft assembly	biological_process	3	Cluster-15176.18673,Cluster-15176.27432,Cluster-15176.15225
GO:0044857	plasma membrane raft organization	biological_process	3	Cluster-15176.18673,Cluster-15176.27432,Cluster-15176.15225
GO:0070836	caveola assembly	biological_process	3	Cluster-15176.27432,Cluster-15176.18673,Cluster-15176.15225
GO:0071709	membrane assembly	biological_process	3	Cluster-15176.15225,Cluster-15176.27432,Cluster-15176.18673
GO:0046500	S-adenosylmethionine metabolic process	biological_process	20	Cluster-15176.20797,Cluster-15176.16805,Cluster-15176.8311,Cluster-15176.13778,Cluster-17945.0,Cluster-15176.22971,Cluster-15176.27949,Cluster-15176.27824,Cluster-15176.16803,Cluster-15176.13554,Cluster-15176.22557,Cluster-15176.18506,Cluster-15176.30019,Cluster-15176.15805,Cluster-15176.22795,Cluster-15176.12890,Cluster-15176.27574,Cluster-15176.24741,Cluster-15176.6453,Cluster-15176.15031
GO:0003885	D-arabinono-1,4-lactone oxidase activity	molecular_function	3	Cluster-15176.6743,Cluster-455.2,Cluster-15176.1770
GO:0016899	oxidoreductase activity, acting on the CH-OH group of donors, oxygen as acceptor	molecular_function	3	Cluster-15176.6743,Cluster-455.2,Cluster-15176.1770
GO:0003905	alkylbase DNA N-glycosylase activity	molecular_function	5	Cluster-15176.1542,Cluster-15176.11151,Cluster-14556.0,Cluster-19894.0,Cluster-15176.6990
GO:0004315	3-oxoacyl-[acyl-carrier-protein] synthase activity	molecular_function	10	Cluster-19989.1,Cluster-19395.0,Cluster-15176.24983,Cluster-15176.2972,Cluster-3975.0,Cluster-16073.0,Cluster-11115.1,Cluster-7168.0,Cluster-15176.16995,Cluster-15176.2805
GO:0009271	phage shock	biological_process	9	Cluster-15176.23227,Cluster-15176.27809,Cluster-15176.16608,Cluster-15176.22689,Cluster-15176.13449,Cluster-15176.21053,Cluster-15176.25240,Cluster-15176.14456,Cluster-15176.23168
GO:0098586	cellular response to virus	biological_process	9	Cluster-15176.23227,Cluster-15176.25240,Cluster-15176.21053,Cluster-15176.23168,Cluster-15176.14456,Cluster-15176.16608,Cluster-15176.27809,Cluster-15176.22689,Cluster-15176.13449
GO:0009396	folic acid-containing compound biosynthetic process	biological_process	23	Cluster-15176.14302,Cluster-15176.16927,Cluster-15176.3709,Cluster-15176.4005,Cluster-15176.3235,Cluster-15176.3038,Cluster-15176.3948,Cluster-15176.18262,Cluster-15176.25337,Cluster-8681.0,Cluster-15176.20508,Cluster-15176.9974,Cluster-15176.10745,Cluster-15176.28561,Cluster-15176.18300,Cluster-15176.24841,Cluster-15176.18669,Cluster-15176.14682,Cluster-15176.9082,Cluster-15176.17244,Cluster-151…
GO:0033865	nucleoside bisphosphate metabolic process	biological_process	11	Cluster-15176.15598,Cluster-15176.26066,Cluster-15176.18751,Cluster-15176.14854,Cluster-15176.11777,Cluster-15176.10282,Cluster-15176.20673,Cluster-15176.15872,Cluster-15176.9899,Cluster-15176.15599,Cluster-15176.17301
GO:0033875	ribonucleoside bisphosphate metabolic process	biological_process	11	Cluster-15176.14854,Cluster-15176.18751,Cluster-15176.26066,Cluster-15176.15598,Cluster-15176.17301,Cluster-15176.15599,Cluster-15176.20673,Cluster-15176.10282,Cluster-15176.9899,Cluster-15176.15872,Cluster-15176.11777
GO:0034032	purine nucleoside bisphosphate metabolic process	biological_process	11	Cluster-15176.10282,Cluster-15176.20673,Cluster-15176.15872,Cluster-15176.9899,Cluster-15176.11777,Cluster-15176.17301,Cluster-15176.15599,Cluster-15176.15598,Cluster-15176.14854,Cluster-15176.18751,Cluster-15176.26066
GO:0005227	calcium activated cation channel activity	molecular_function	8	Cluster-18252.0,Cluster-15176.24087,Cluster-15176.13372,Cluster-15176.13573,Cluster-15176.10959,Cluster-15176.2319,Cluster-15176.22074,Cluster-4923.0
GO:0015269	calcium-activated potassium channel activity	molecular_function	8	Cluster-15176.13573,Cluster-15176.10959,Cluster-15176.13372,Cluster-18252.0,Cluster-15176.24087,Cluster-15176.22074,Cluster-4923.0,Cluster-15176.2319
GO:0022839	ion gated channel activity	molecular_function	8	Cluster-18252.0,Cluster-15176.13372,Cluster-15176.24087,Cluster-15176.13573,Cluster-15176.10959,Cluster-15176.2319,Cluster-15176.22074,Cluster-4923.0
GO:0050840	extracellular matrix binding	molecular_function	3	Cluster-15176.14477,Cluster-15176.5841,Cluster-15176.4257
GO:0007600	sensory perception	biological_process	18	Cluster-15176.12895,Cluster-15176.11780,Cluster-15176.20833,Cluster-15176.15846,Cluster-15176.1647,Cluster-15176.8887,Cluster-15176.20152,Cluster-15176.25712,Cluster-15176.24013,Cluster-14924.0,Cluster-15176.27593,Cluster-15176.13421,Cluster-15176.6823,Cluster-15176.8672,Cluster-15176.15833,Cluster-15176.4551,Cluster-15176.24917,Cluster-15176.17000
GO:0050877	neurological system process	biological_process	18	Cluster-15176.1647,Cluster-15176.11780,Cluster-15176.12895,Cluster-15176.20833,Cluster-15176.15846,Cluster-15176.25712,Cluster-15176.24013,Cluster-15176.20152,Cluster-15176.8887,Cluster-15176.15833,Cluster-15176.6823,Cluster-15176.8672,Cluster-14924.0,Cluster-15176.27593,Cluster-15176.13421,Cluster-15176.17000,Cluster-15176.4551,Cluster-15176.24917
GO:0016829	lyase activity	molecular_function	143	Cluster-15176.19694,Cluster-15176.18697,Cluster-15176.13967,Cluster-15176.1297,Cluster-15176.27828,Cluster-15176.21949,Cluster-15176.10841,Cluster-15176.24804,Cluster-7946.0,Cluster-15176.18245,Cluster-15176.24375,Cluster-15176.6260,Cluster-18713.0,Cluster-15176.4989,Cluster-18032.0,Cluster-15176.21294,Cluster-15176.16338,Cluster-15176.7083,Cluster-13757.0,Cluster-15176.2144,Cluster-17450.0,Clust…
GO:0009636	response to toxic substance	biological_process	14	Cluster-15176.1842,Cluster-15176.24860,Cluster-15176.18476,Cluster-15176.12007,Cluster-15176.17797,Cluster-15176.14833,Cluster-15176.13989,Cluster-15176.23276,Cluster-15176.9138,Cluster-15176.20612,Cluster-15176.3657,Cluster-15176.7619,Cluster-15176.28140,Cluster-15176.4097
GO:1903825	organic acid transmembrane transport	biological_process	18	Cluster-15176.2427,Cluster-15176.19026,Cluster-15176.6680,Cluster-15176.5154,Cluster-4819.0,Cluster-15176.10908,Cluster-15176.264,Cluster-15157.0,Cluster-15176.5310,Cluster-15176.2324,Cluster-17737.0,Cluster-20170.0,Cluster-15176.6696,Cluster-15176.2021,Cluster-15176.29391,Cluster-15176.28241,Cluster-15176.11536,Cluster-15176.28962
GO:0016998	cell wall macromolecule catabolic process	biological_process	7	Cluster-15176.7544,Cluster-14924.0,Cluster-15176.16221,Cluster-15176.15079,Cluster-16755.0,Cluster-15176.28298,Cluster-15176.4454
GO:0046149	pigment catabolic process	biological_process	14	Cluster-15176.9593,Cluster-19217.0,Cluster-15176.15166,Cluster-15176.25950,Cluster-15731.0,Cluster-19094.0,Cluster-15176.12514,Cluster-15176.9996,Cluster-15176.20239,Cluster-15176.4701,Cluster-6331.0,Cluster-15176.6393,Cluster-15176.8265,Cluster-4016.0
GO:0060589	nucleoside-triphosphatase regulator activity	molecular_function	45	Cluster-15176.5258,Cluster-15176.15894,Cluster-15176.12587,Cluster-15176.1213,Cluster-15176.7000,Cluster-15176.21762,Cluster-15176.17707,Cluster-15176.27520,Cluster-15176.5433,Cluster-15176.18316,Cluster-15176.6805,Cluster-15176.17469,Cluster-15176.6790,Cluster-15176.12131,Cluster-15176.22449,Cluster-15176.6167,Cluster-15176.12067,Cluster-15176.4809,Cluster-15176.10054,Cluster-15176.19914,Cluster…
GO:0045149	acetoin metabolic process	biological_process	2	Cluster-15176.12473,Cluster-15176.7148
GO:0045151	acetoin biosynthetic process	biological_process	2	Cluster-15176.12473,Cluster-15176.7148
GO:0047605	acetolactate decarboxylase activity	molecular_function	2	Cluster-15176.7148,Cluster-15176.12473
GO:0008685	2-C-methyl-D-erythritol 2,4-cyclodiphosphate synthase activity	molecular_function	3	Cluster-15176.10823,Cluster-15176.10435,Cluster-15176.13312
GO:0004611	phosphoenolpyruvate carboxykinase activity	molecular_function	7	Cluster-15176.24429,Cluster-15176.12536,Cluster-15176.25504,Cluster-15176.18351,Cluster-15176.16338,Cluster-15176.21501,Cluster-15176.15594
GO:0009404	toxin metabolic process	biological_process	13	Cluster-15176.15597,Cluster-15176.24377,Cluster-15176.13343,Cluster-15176.17665,Cluster-15176.15803,Cluster-15176.15076,Cluster-15176.17785,Cluster-15176.26038,Cluster-15176.19112,Cluster-15176.23182,Cluster-15176.23981,Cluster-15176.22578,Cluster-15176.24804
GO:0007623	circadian rhythm	biological_process	5	Cluster-15176.14632,Cluster-15176.19150,Cluster-15176.14655,Cluster-15176.14656,Cluster-18806.0
GO:0000149	SNARE binding	molecular_function	8	Cluster-15176.5806,Cluster-4666.0,Cluster-15176.25474,Cluster-15176.11569,Cluster-15176.11928,Cluster-15176.26865,Cluster-15176.10018,Cluster-15176.16190
GO:0019905	syntaxin binding	molecular_function	8	Cluster-15176.26865,Cluster-15176.10018,Cluster-15176.16190,Cluster-15176.5806,Cluster-4666.0,Cluster-15176.11928,Cluster-15176.25474,Cluster-15176.11569
GO:0019752	carboxylic acid metabolic process	biological_process	380	Cluster-15176.16336,Cluster-15176.27015,Cluster-15176.7778,Cluster-15176.28516,Cluster-15176.14171,Cluster-15176.2687,Cluster-15176.13467,Cluster-15176.25369,Cluster-15176.27828,Cluster-7946.0,Cluster-15176.25933,Cluster-15176.24804,Cluster-15176.16926,Cluster-15176.17544,Cluster-15176.12605,Cluster-15176.6908,Cluster-15176.18567,Cluster-15176.14964,Cluster-13757.0,Cluster-15176.12975,Cluster-151…
GO:0009245	lipid A biosynthetic process	biological_process	10	Cluster-17945.0,Cluster-15176.3634,Cluster-15176.336,Cluster-15176.12997,Cluster-20115.0,Cluster-15176.9886,Cluster-15176.16532,Cluster-15176.8607,Cluster-15176.17608,Cluster-15176.29505
GO:0046493	lipid A metabolic process	biological_process	10	Cluster-15176.336,Cluster-15176.3634,Cluster-17945.0,Cluster-15176.12997,Cluster-20115.0,Cluster-15176.9886,Cluster-15176.16532,Cluster-15176.8607,Cluster-15176.17608,Cluster-15176.29505
GO:1901269	lipooligosaccharide metabolic process	biological_process	10	Cluster-17945.0,Cluster-15176.336,Cluster-15176.3634,Cluster-15176.12997,Cluster-20115.0,Cluster-15176.9886,Cluster-15176.16532,Cluster-15176.8607,Cluster-15176.17608,Cluster-15176.29505
GO:1901271	lipooligosaccharide biosynthetic process	biological_process	10	Cluster-15176.8607,Cluster-15176.29505,Cluster-15176.17608,Cluster-15176.9886,Cluster-15176.16532,Cluster-20115.0,Cluster-17945.0,Cluster-15176.336,Cluster-15176.3634,Cluster-15176.12997
GO:0042302	structural constituent of cuticle	molecular_function	9	Cluster-15176.24354,Cluster-15176.6640,Cluster-15176.6126,Cluster-15176.5774,Cluster-15176.23496,Cluster-15176.24375,Cluster-15176.17665,Cluster-15176.23687,Cluster-15176.21332
GO:0016832	aldehyde-lyase activity	molecular_function	11	Cluster-15176.15446,Cluster-15176.14682,Cluster-15176.15039,Cluster-15176.15059,Cluster-15176.29769,Cluster-18713.0,Cluster-15176.10745,Cluster-15176.20673,Cluster-15176.31161,Cluster-15176.15976,Cluster-15176.17244
GO:0005667	transcription factor complex	cellular_component	299	Cluster-15176.29068,Cluster-17885.0,Cluster-15176.6497,Cluster-15176.3401,Cluster-15176.8076,Cluster-15176.2691,Cluster-15176.10745,Cluster-15176.24271,Cluster-15176.19914,Cluster-15176.3845,Cluster-15176.11058,Cluster-15176.3342,Cluster-15176.1527,Cluster-19448.0,Cluster-15176.16190,Cluster-15176.3691,Cluster-15176.4248,Cluster-15176.6875,Cluster-15176.9429,Cluster-15176.9838,Cluster-15176.15970…
GO:0010563	negative regulation of phosphorus metabolic process	biological_process	3	Cluster-15072.0,Cluster-15176.19409,Cluster-15176.24860
GO:0045936	negative regulation of phosphate metabolic process	biological_process	3	Cluster-15072.0,Cluster-15176.19409,Cluster-15176.24860
GO:0009538	photosystem I reaction center	cellular_component	11	Cluster-15176.22818,Cluster-15176.6672,Cluster-15176.15859,Cluster-15176.21633,Cluster-15176.15288,Cluster-15176.12506,Cluster-15176.24810,Cluster-15176.14477,Cluster-15176.14201,Cluster-15176.15502,Cluster-15176.12002
GO:0016161	beta-amylase activity	molecular_function	6	Cluster-15176.8841,Cluster-14606.0,Cluster-13620.0,Cluster-15176.17843,Cluster-15176.21423,Cluster-15176.16064
GO:0006284	base-excision repair	biological_process	11	Cluster-18218.0,Cluster-15176.3807,Cluster-15176.7851,Cluster-15176.24867,Cluster-15176.1542,Cluster-15176.6990,Cluster-19894.0,Cluster-18973.0,Cluster-15176.11151,Cluster-15176.17372,Cluster-14556.0
GO:0006098	pentose-phosphate shunt	biological_process	48	Cluster-15176.23189,Cluster-15176.6502,Cluster-15176.16928,Cluster-15176.17124,Cluster-15176.7869,Cluster-15176.16532,Cluster-15176.25174,Cluster-15176.9693,Cluster-15176.7996,Cluster-15176.22786,Cluster-15176.7049,Cluster-13633.0,Cluster-15176.16452,Cluster-14136.0,Cluster-15176.25511,Cluster-15176.9617,Cluster-15176.15446,Cluster-15176.8719,Cluster-15176.3127,Cluster-15176.24754,Cluster-15176.1…
GO:0000775	chromosome, centromeric region	cellular_component	59	Cluster-15176.11569,Cluster-15176.10360,Cluster-15176.25071,Cluster-15176.19764,Cluster-15176.18894,Cluster-15176.15241,Cluster-15176.8110,Cluster-15176.16431,Cluster-15176.10688,Cluster-15176.2093,Cluster-15176.18779,Cluster-15176.1725,Cluster-15176.9317,Cluster-15176.22371,Cluster-15176.24242,Cluster-15176.19892,Cluster-15176.8154,Cluster-15176.8848,Cluster-15176.18344,Cluster-15176.23421,Clust…
GO:0006739	NADP metabolic process	biological_process	51	Cluster-15176.12868,Cluster-15176.29058,Cluster-15176.12361,Cluster-15176.15059,Cluster-18713.0,Cluster-15176.9836,Cluster-15176.21297,Cluster-15176.15446,Cluster-15176.8719,Cluster-17999.0,Cluster-15176.3127,Cluster-15176.24754,Cluster-14136.0,Cluster-15176.25511,Cluster-15176.9617,Cluster-15176.16452,Cluster-15176.7996,Cluster-15176.7049,Cluster-15176.22786,Cluster-13633.0,Cluster-15176.25174,C…
GO:0031300	intrinsic component of organelle membrane	cellular_component	38	Cluster-15176.20266,Cluster-15176.9255,Cluster-15176.17079,Cluster-15176.15703,Cluster-15176.28296,Cluster-15176.17996,Cluster-15176.9004,Cluster-15176.6919,Cluster-15176.2995,Cluster-16909.0,Cluster-15176.17866,Cluster-15176.1474,Cluster-15176.7924,Cluster-15176.17980,Cluster-15176.7016,Cluster-15176.3892,Cluster-15176.19275,Cluster-19683.0,Cluster-15176.2309,Cluster-15176.9658,Cluster-15176.204…
GO:0031301	integral component of organelle membrane	cellular_component	38	Cluster-15176.2995,Cluster-15176.6919,Cluster-15176.9004,Cluster-15176.3892,Cluster-15176.7016,Cluster-15176.19275,Cluster-15176.7924,Cluster-15176.1474,Cluster-15176.17980,Cluster-16909.0,Cluster-15176.17866,Cluster-15176.20266,Cluster-15176.17996,Cluster-15176.28296,Cluster-15176.15703,Cluster-15176.17079,Cluster-15176.9255,Cluster-15176.24271,Cluster-15176.23012,Cluster-15176.24430,Cluster-151…
GO:0046416	D-amino acid metabolic process	biological_process	4	Cluster-15176.21939,Cluster-15176.20399,Cluster-15176.7093,Cluster-15176.9460
GO:0006050	mannosamine metabolic process	biological_process	5	Cluster-15176.20475,Cluster-17089.0,Cluster-15176.12584,Cluster-15176.8337,Cluster-15176.16385
GO:0006051	N-acetylmannosamine metabolic process	biological_process	5	Cluster-15176.16385,Cluster-17089.0,Cluster-15176.12584,Cluster-15176.8337,Cluster-15176.20475
GO:0047465	N-acylglucosamine-6-phosphate 2-epimerase activity	molecular_function	5	Cluster-15176.16385,Cluster-15176.8337,Cluster-15176.12584,Cluster-17089.0,Cluster-15176.20475
GO:0004332	fructose-bisphosphate aldolase activity	molecular_function	6	Cluster-15176.29769,Cluster-15176.15059,Cluster-15176.20673,Cluster-18713.0,Cluster-15176.15976,Cluster-15176.31161
GO:0003919	FMN adenylyltransferase activity	molecular_function	4	Cluster-15176.10253,Cluster-15176.6409,Cluster-15176.24515,Cluster-15176.21603
GO:0000090	mitotic anaphase	biological_process	8	Cluster-15176.4842,Cluster-15176.18344,Cluster-15176.21587,Cluster-15176.573,Cluster-15176.15744,Cluster-15176.18669,Cluster-15176.22371,Cluster-15176.19914
GO:0051322	anaphase	biological_process	8	Cluster-15176.18669,Cluster-15176.19914,Cluster-15176.22371,Cluster-15176.18344,Cluster-15176.4842,Cluster-15176.21587,Cluster-15176.573,Cluster-15176.15744
GO:0005657	replication fork	cellular_component	72	Cluster-8228.0,Cluster-15176.24566,Cluster-15176.22829,Cluster-15176.26569,Cluster-15176.19061,Cluster-15176.4551,Cluster-15176.17604,Cluster-15176.14912,Cluster-14752.0,Cluster-15072.0,Cluster-15176.14433,Cluster-15176.21396,Cluster-15176.28834,Cluster-15176.24050,Cluster-15176.18300,Cluster-15176.8080,Cluster-19302.0,Cluster-19539.0,Cluster-15176.23500,Cluster-15176.10171,Cluster-15176.25871,Cl…
GO:0016567	protein ubiquitination	biological_process	99	Cluster-15176.16083,Cluster-15176.15935,Cluster-15176.14456,Cluster-15176.29957,Cluster-15176.3350,Cluster-15176.19914,Cluster-18099.0,Cluster-15176.12233,Cluster-15176.15775,Cluster-15176.8276,Cluster-15176.5407,Cluster-15176.14037,Cluster-15176.13936,Cluster-15176.19336,Cluster-15176.25671,Cluster-15176.8532,Cluster-15176.10060,Cluster-15176.24246,Cluster-15176.15707,Cluster-15176.9974,Cluster-…
GO:0004984	olfactory receptor activity	molecular_function	4	Cluster-15176.11780,Cluster-14924.0,Cluster-15176.8672,Cluster-15176.25712
GO:0004115	3',5'-cyclic-AMP phosphodiesterase activity	molecular_function	2	Cluster-15176.7133,Cluster-15176.2224
GO:0006195	purine nucleotide catabolic process	biological_process	2	Cluster-15176.2224,Cluster-15176.7133
GO:0006198	cAMP catabolic process	biological_process	2	Cluster-15176.7133,Cluster-15176.2224
GO:0009154	purine ribonucleotide catabolic process	biological_process	2	Cluster-15176.2224,Cluster-15176.7133
GO:0009261	ribonucleotide catabolic process	biological_process	2	Cluster-15176.2224,Cluster-15176.7133
GO:0072523	purine-containing compound catabolic process	biological_process	2	Cluster-15176.2224,Cluster-15176.7133
GO:0015114	phosphate ion transmembrane transporter activity	molecular_function	4	Cluster-14778.0,Cluster-15176.19159,Cluster-15176.5688,Cluster-8176.2
GO:0010923	negative regulation of phosphatase activity	biological_process	2	Cluster-15176.19409,Cluster-15072.0
GO:0019902	phosphatase binding	molecular_function	2	Cluster-15072.0,Cluster-15176.19409
GO:0035305	negative regulation of dephosphorylation	biological_process	2	Cluster-15176.19409,Cluster-15072.0
GO:0035308	negative regulation of protein dephosphorylation	biological_process	2	Cluster-15176.19409,Cluster-15072.0
GO:0000723	telomere maintenance	biological_process	13	Cluster-15176.16841,Cluster-15176.18300,Cluster-15176.24050,Cluster-15176.20239,Cluster-15176.6019,Cluster-15176.3925,Cluster-15176.14912,Cluster-15176.28991,Cluster-15176.13132,Cluster-15176.17604,Cluster-15176.17608,Cluster-15176.28409,Cluster-15176.17603
GO:0032200	telomere organization	biological_process	13	Cluster-15176.14912,Cluster-15176.13132,Cluster-15176.17604,Cluster-15176.28991,Cluster-15176.28409,Cluster-15176.17608,Cluster-15176.17603,Cluster-15176.16841,Cluster-15176.6019,Cluster-15176.3925,Cluster-15176.20239,Cluster-15176.18300,Cluster-15176.24050
GO:0060249	anatomical structure homeostasis	biological_process	13	Cluster-15176.14912,Cluster-15176.13132,Cluster-15176.17604,Cluster-15176.28991,Cluster-15176.17603,Cluster-15176.28409,Cluster-15176.17608,Cluster-15176.6019,Cluster-15176.3925,Cluster-15176.20239,Cluster-15176.18300,Cluster-15176.24050,Cluster-15176.16841
GO:0008725	DNA-3-methyladenine glycosylase activity	molecular_function	4	Cluster-15176.6990,Cluster-14556.0,Cluster-19894.0,Cluster-15176.11151
GO:0043733	DNA-3-methylbase glycosylase activity	molecular_function	4	Cluster-14556.0,Cluster-19894.0,Cluster-15176.6990,Cluster-15176.11151
GO:0001871	pattern binding	molecular_function	19	Cluster-15176.8964,Cluster-15176.18045,Cluster-15176.7504,Cluster-15176.12933,Cluster-15176.23366,Cluster-15176.6433,Cluster-15176.5259,Cluster-15176.29541,Cluster-15176.14943,Cluster-15176.13175,Cluster-15176.24642,Cluster-15176.2134,Cluster-15176.28706,Cluster-15176.23368,Cluster-19037.0,Cluster-15176.20985,Cluster-15176.14495,Cluster-15176.11456,Cluster-15176.26074
GO:0030247	polysaccharide binding	molecular_function	19	Cluster-15176.12933,Cluster-15176.18045,Cluster-15176.8964,Cluster-15176.7504,Cluster-15176.5259,Cluster-15176.29541,Cluster-15176.23366,Cluster-15176.6433,Cluster-15176.2134,Cluster-15176.24642,Cluster-15176.14943,Cluster-15176.13175,Cluster-15176.28706,Cluster-15176.23368,Cluster-19037.0,Cluster-15176.26074,Cluster-15176.20985,Cluster-15176.14495,Cluster-15176.11456
GO:0015996	chlorophyll catabolic process	biological_process	13	Cluster-15176.8265,Cluster-4016.0,Cluster-15176.4701,Cluster-6331.0,Cluster-15176.6393,Cluster-19094.0,Cluster-15176.12514,Cluster-15176.9996,Cluster-15176.25950,Cluster-15731.0,Cluster-15176.15166,Cluster-15176.9593,Cluster-19217.0
GO:0047746	chlorophyllase activity	molecular_function	13	Cluster-19217.0,Cluster-15176.9593,Cluster-15176.15166,Cluster-6331.0,Cluster-15176.4701,Cluster-15176.6393,Cluster-4016.0,Cluster-15176.8265,Cluster-15731.0,Cluster-15176.25950,Cluster-15176.9996,Cluster-19094.0,Cluster-15176.12514
GO:0003333	amino acid transmembrane transport	biological_process	17	Cluster-15176.29391,Cluster-15176.28962,Cluster-15176.11536,Cluster-15176.28241,Cluster-15176.2021,Cluster-15176.6696,Cluster-20170.0,Cluster-17737.0,Cluster-15176.2324,Cluster-15176.5310,Cluster-15176.264,Cluster-15157.0,Cluster-15176.10908,Cluster-4819.0,Cluster-15176.6680,Cluster-15176.2427,Cluster-15176.19026
GO:0044724	single-organism carbohydrate catabolic process	biological_process	47	Cluster-15176.8297,Cluster-15176.20142,Cluster-11426.0,Cluster-15176.4387,Cluster-15176.27804,Cluster-15176.21837,Cluster-15176.7282,Cluster-15176.14827,Cluster-15176.13766,Cluster-15176.11782,Cluster-15176.13083,Cluster-15176.6121,Cluster-15176.29769,Cluster-15176.20673,Cluster-15176.20098,Cluster-15176.16895,Cluster-15176.3512,Cluster-15176.12640,Cluster-15176.28296,Cluster-15176.17840,Cluster-…
GO:0043436	oxoacid metabolic process	biological_process	387	Cluster-15176.13048,Cluster-15176.7311,Cluster-15176.14302,Cluster-15176.23693,Cluster-15176.29769,Cluster-15176.17052,Cluster-15176.9069,Cluster-5091.0,Cluster-15176.5603,Cluster-15176.11217,Cluster-15176.3303,Cluster-15176.5502,Cluster-15176.6245,Cluster-15176.16591,Cluster-10955.0,Cluster-15176.19806,Cluster-15176.14334,Cluster-11426.0,Cluster-15176.17519,Cluster-15176.27804,Cluster-15176.1756…
GO:0004402	histone acetyltransferase activity	molecular_function	6	Cluster-15176.22449,Cluster-15176.14715,Cluster-15176.3460,Cluster-15176.24213,Cluster-15176.13866,Cluster-15176.17259
GO:0019882	antigen processing and presentation	biological_process	7	Cluster-18111.0,Cluster-15176.14041,Cluster-15176.22167,Cluster-15176.12779,Cluster-15176.10375,Cluster-15176.24042,Cluster-15176.9877
GO:0006310	DNA recombination	biological_process	82	Cluster-15176.23257,Cluster-15176.24629,Cluster-15176.13744,Cluster-16674.0,Cluster-15176.27781,Cluster-15176.8378,Cluster-15176.11839,Cluster-15176.4531,Cluster-15176.9143,Cluster-15176.15217,Cluster-15176.22098,Cluster-15176.6733,Cluster-15176.15872,Cluster-15176.25561,Cluster-15176.5189,Cluster-6136.0,Cluster-17519.0,Cluster-15176.4777,Cluster-15176.22897,Cluster-15176.22666,Cluster-15176.2671…
GO:0052547	regulation of peptidase activity	biological_process	6	Cluster-15176.6258,Cluster-15176.14777,Cluster-15176.8120,Cluster-15176.2857,Cluster-15176.12045,Cluster-14812.0
GO:0052548	regulation of endopeptidase activity	biological_process	6	Cluster-15176.6258,Cluster-15176.2857,Cluster-15176.14777,Cluster-15176.8120,Cluster-14812.0,Cluster-15176.12045
GO:0015937	coenzyme A biosynthetic process	biological_process	7	Cluster-15176.20673,Cluster-15176.10282,Cluster-15176.15872,Cluster-15176.26066,Cluster-15176.14854,Cluster-15176.17301,Cluster-15176.18751
GO:0033866	nucleoside bisphosphate biosynthetic process	biological_process	7	Cluster-15176.18751,Cluster-15176.14854,Cluster-15176.17301,Cluster-15176.26066,Cluster-15176.10282,Cluster-15176.20673,Cluster-15176.15872
GO:0034030	ribonucleoside bisphosphate biosynthetic process	biological_process	7	Cluster-15176.14854,Cluster-15176.17301,Cluster-15176.18751,Cluster-15176.26066,Cluster-15176.15872,Cluster-15176.20673,Cluster-15176.10282
GO:0034033	purine nucleoside bisphosphate biosynthetic process	biological_process	7	Cluster-15176.14854,Cluster-15176.17301,Cluster-15176.18751,Cluster-15176.26066,Cluster-15176.10282,Cluster-15176.20673,Cluster-15176.15872
GO:0005694	chromosome	cellular_component	186	Cluster-15176.18779,Cluster-15176.1725,Cluster-15176.11922,Cluster-15176.10763,Cluster-15176.22829,Cluster-15176.9317,Cluster-15176.24718,Cluster-15176.24566,Cluster-15176.19892,Cluster-15176.2934,Cluster-15176.21396,Cluster-15072.0,Cluster-15176.14912,Cluster-15176.9329,Cluster-19780.0,Cluster-17913.0,Cluster-15176.4551,Cluster-16010.0,Cluster-15176.8080,Cluster-15176.10360,Cluster-15176.18300,C…
GO:0052689	carboxylic ester hydrolase activity	molecular_function	35	Cluster-15176.8963,Cluster-15176.6393,Cluster-4016.0,Cluster-15176.11019,Cluster-15731.0,Cluster-19028.0,Cluster-15176.9467,Cluster-16239.0,Cluster-15176.4701,Cluster-15959.0,Cluster-15176.2600,Cluster-15176.6668,Cluster-15176.10374,Cluster-15176.14412,Cluster-15176.15166,Cluster-15440.0,Cluster-15176.15025,Cluster-6331.0,Cluster-15176.3515,Cluster-15176.18888,Cluster-15176.25950,Cluster-15176.28…
GO:0003880	protein C-terminal carboxyl O-methyltransferase activity	molecular_function	6	Cluster-15176.336,Cluster-15176.3634,Cluster-15176.8260,Cluster-15176.15826,Cluster-15176.1431,Cluster-15176.29505
GO:0004671	protein C-terminal S-isoprenylcysteine carboxyl O-methyltransferase activity	molecular_function	6	Cluster-15176.336,Cluster-15176.3634,Cluster-15176.29505,Cluster-15176.15826,Cluster-15176.8260,Cluster-15176.1431
GO:0006481	C-terminal protein methylation	biological_process	6	Cluster-15176.1431,Cluster-15176.8260,Cluster-15176.15826,Cluster-15176.29505,Cluster-15176.336,Cluster-15176.3634
GO:0018410	C-terminal protein amino acid modification	biological_process	6	Cluster-15176.336,Cluster-15176.3634,Cluster-15176.29505,Cluster-15176.1431,Cluster-15176.8260,Cluster-15176.15826
GO:0043687	post-translational protein modification	biological_process	6	Cluster-15176.15826,Cluster-15176.8260,Cluster-15176.1431,Cluster-15176.29505,Cluster-15176.336,Cluster-15176.3634
GO:0031647	regulation of protein stability	biological_process	6	Cluster-15176.18109,Cluster-15176.7955,Cluster-15176.7074,Cluster-15176.15465,Cluster-15176.6942,Cluster-15176.9998
GO:0050821	protein stabilization	biological_process	6	Cluster-15176.9998,Cluster-15176.6942,Cluster-15176.15465,Cluster-15176.7955,Cluster-15176.7074,Cluster-15176.18109
GO:0006479	protein methylation	biological_process	30	Cluster-15176.26237,Cluster-15176.13554,Cluster-15176.3634,Cluster-15176.22557,Cluster-15176.28710,Cluster-15176.18506,Cluster-15176.29505,Cluster-15176.22795,Cluster-15176.12890,Cluster-15176.1431,Cluster-15176.15826,Cluster-15176.18803,Cluster-15176.24741,Cluster-15176.6453,Cluster-15176.25196,Cluster-15176.20797,Cluster-15176.8311,Cluster-15176.8260,Cluster-15176.13778,Cluster-15176.27409,Clus…
GO:0008213	protein alkylation	biological_process	30	Cluster-15176.6453,Cluster-15176.24741,Cluster-15176.18803,Cluster-15176.15826,Cluster-15176.1431,Cluster-15176.12890,Cluster-15176.22795,Cluster-15176.29505,Cluster-15176.18506,Cluster-15176.28710,Cluster-15176.3634,Cluster-15176.22557,Cluster-15176.13554,Cluster-15176.26237,Cluster-15176.27824,Cluster-15176.27949,Cluster-15176.29611,Cluster-15176.22971,Cluster-15176.24193,Cluster-15176.25369,Cl…
GO:0045321	leukocyte activation	biological_process	5	Cluster-15176.22871,Cluster-15176.28333,Cluster-15176.21418,Cluster-15176.16363,Cluster-15176.3178
GO:0006082	organic acid metabolic process	biological_process	387	Cluster-15176.7846,Cluster-17563.0,Cluster-15176.10948,Cluster-15176.8719,Cluster-15176.13874,Cluster-17885.0,Cluster-15176.10842,Cluster-17945.0,Cluster-15176.29058,Cluster-15176.11414,Cluster-15176.9494,Cluster-15176.21297,Cluster-15176.8233,Cluster-15176.15872,Cluster-18728.0,Cluster-15176.27012,Cluster-15176.7310,Cluster-15176.5176,Cluster-15176.28211,Cluster-15176.10320,Cluster-16073.0,Clust…
GO:0008661	1-deoxy-D-xylulose-5-phosphate synthase activity	molecular_function	6	Cluster-15176.14431,Cluster-18144.0,Cluster-15176.16469,Cluster-15176.17592,Cluster-15176.19646,Cluster-15176.12458
GO:0016744	transferase activity, transferring aldehyde or ketonic groups	molecular_function	6	Cluster-15176.14431,Cluster-18144.0,Cluster-15176.16469,Cluster-15176.19646,Cluster-15176.17592,Cluster-15176.12458
GO:0007009	plasma membrane organization	biological_process	8	Cluster-15176.18673,Cluster-15176.5925,Cluster-15176.2712,Cluster-15176.21646,Cluster-15176.15225,Cluster-15176.27432,Cluster-15176.14354,Cluster-15176.3303
GO:0098656	anion transmembrane transport	biological_process	19	Cluster-15176.29391,Cluster-15176.28241,Cluster-15176.28962,Cluster-15176.11536,Cluster-14778.0,Cluster-15176.2021,Cluster-15176.6696,Cluster-20170.0,Cluster-17737.0,Cluster-15176.5310,Cluster-15176.2324,Cluster-15157.0,Cluster-15176.264,Cluster-15176.10908,Cluster-4819.0,Cluster-15176.5154,Cluster-15176.6680,Cluster-15176.2427,Cluster-15176.19026
GO:0030234	enzyme regulator activity	molecular_function	114	Cluster-15176.13218,Cluster-15176.18374,Cluster-15176.12928,Cluster-15176.18188,Cluster-15176.24860,Cluster-15124.0,Cluster-15176.25227,Cluster-15176.13604,Cluster-15176.24723,Cluster-15176.29657,Cluster-15176.6695,Cluster-15176.8414,Cluster-20205.0,Cluster-15176.15703,Cluster-4961.1,Cluster-15176.14176,Cluster-15176.25843,Cluster-15176.16524,Cluster-17560.0,Cluster-15176.17543,Cluster-15176.1591…
GO:0004392	heme oxygenase (decyclizing) activity	molecular_function	3	Cluster-15176.3739,Cluster-15176.17540,Cluster-15176.14187
GO:0006788	heme oxidation	biological_process	3	Cluster-15176.14187,Cluster-15176.3739,Cluster-15176.17540
GO:0004003	ATP-dependent DNA helicase activity	molecular_function	9	Cluster-14752.0,Cluster-15176.21990,Cluster-15072.0,Cluster-15176.15165,Cluster-1535.1,Cluster-15176.7625,Cluster-15176.26569,Cluster-15176.21034,Cluster-15176.8570
GO:0016747	transferase activity, transferring acyl groups other than amino-acyl groups	molecular_function	80	Cluster-15176.20995,Cluster-15176.3861,Cluster-4585.0,Cluster-18271.0,Cluster-15176.24213,Cluster-15176.8345,Cluster-15176.22449,Cluster-15176.3460,Cluster-15176.6064,Cluster-15176.14875,Cluster-15176.14715,Cluster-15176.26895,Cluster-15344.0,Cluster-15176.3339,Cluster-15176.22480,Cluster-15176.15576,Cluster-15176.8607,Cluster-15176.10175,Cluster-15176.14969,Cluster-15176.13793,Cluster-15176.2424…
GO:0034654	nucleobase-containing compound biosynthetic process	biological_process	731	Cluster-6855.0,Cluster-15176.15910,Cluster-15176.26237,Cluster-15176.25038,Cluster-15176.7999,Cluster-15176.14756,Cluster-15176.9747,Cluster-15176.18176,Cluster-15176.1413,Cluster-15176.11776,Cluster-15176.14260,Cluster-15176.25046,Cluster-15176.14501,Cluster-15176.15100,Cluster-15176.4954,Cluster-19539.0,Cluster-15176.16936,Cluster-15176.25226,Cluster-15176.14272,Cluster-15176.1842,Cluster-15176…
GO:0072330	monocarboxylic acid biosynthetic process	biological_process	68	Cluster-15176.17457,Cluster-15176.14334,Cluster-15176.16554,Cluster-15176.20673,Cluster-15176.25514,Cluster-15176.11217,Cluster-3975.0,Cluster-15176.6872,Cluster-19989.1,Cluster-15176.16995,Cluster-15176.6124,Cluster-15176.12975,Cluster-15176.25511,Cluster-15176.10282,Cluster-15176.1921,Cluster-15176.3778,Cluster-15176.9886,Cluster-15176.14854,Cluster-15176.17124,Cluster-15176.7778,Cluster-15176.…
GO:0006542	glutamine biosynthetic process	biological_process	4	Cluster-15118.0,Cluster-15176.13774,Cluster-15176.3633,Cluster-15176.13775
GO:0044463	cell projection part	cellular_component	9	Cluster-15176.29529,Cluster-18829.0,Cluster-15176.1220,Cluster-15176.25038,Cluster-15176.23975,Cluster-15176.22252,Cluster-15176.29714,Cluster-15176.3054,Cluster-15176.20351
GO:0003785	actin monomer binding	molecular_function	3	Cluster-19267.0,Cluster-15176.29529,Cluster-15176.14515
GO:0051186	cofactor metabolic process	biological_process	217	Cluster-15176.25116,Cluster-15176.21298,Cluster-15176.9593,Cluster-15176.14187,Cluster-15176.17608,Cluster-15176.15335,Cluster-15176.15893,Cluster-18771.0,Cluster-15176.16927,Cluster-15176.13074,Cluster-15176.8311,Cluster-15176.6125,Cluster-15176.24741,Cluster-15176.20275,Cluster-15176.12890,Cluster-15176.21201,Cluster-19217.0,Cluster-15176.6121,Cluster-15176.15116,Cluster-15176.15685,Cluster-151…
GO:0005451	monovalent cation:proton antiporter activity	molecular_function	5	Cluster-3298.2,Cluster-15176.853,Cluster-15176.24718,Cluster-15176.24719,Cluster-15176.6965
GO:0015491	cation:cation antiporter activity	molecular_function	5	Cluster-15176.6965,Cluster-15176.24719,Cluster-15176.24718,Cluster-3298.2,Cluster-15176.853
GO:0046422	violaxanthin de-epoxidase activity	molecular_function	2	Cluster-15818.0,Cluster-15176.14715
GO:0008173	RNA methyltransferase activity	molecular_function	26	Cluster-15176.8311,Cluster-16008.0,Cluster-15176.30704,Cluster-15176.6665,Cluster-15176.14720,Cluster-15176.25110,Cluster-15176.2244,Cluster-15176.22971,Cluster-15176.18506,Cluster-15176.28710,Cluster-15176.129,Cluster-15176.9654,Cluster-15176.5568,Cluster-15176.14964,Cluster-15176.19695,Cluster-15176.9498,Cluster-15176.1980,Cluster-15176.14788,Cluster-15176.11429,Cluster-15176.3911,Cluster-15176…
GO:0003989	acetyl-CoA carboxylase activity	molecular_function	4	Cluster-15176.7778,Cluster-15176.16081,Cluster-15176.5176,Cluster-15176.9886
GO:0009317	acetyl-CoA carboxylase complex	cellular_component	4	Cluster-15176.5176,Cluster-15176.7778,Cluster-15176.16081,Cluster-15176.9886
GO:0016421	CoA carboxylase activity	molecular_function	4	Cluster-15176.9886,Cluster-15176.16081,Cluster-15176.7778,Cluster-15176.5176
GO:0016885	ligase activity, forming carbon-carbon bonds	molecular_function	4	Cluster-15176.5176,Cluster-15176.16081,Cluster-15176.7778,Cluster-15176.9886
GO:0007591	molting cycle, chitin-based cuticle	biological_process	4	Cluster-15176.13395,Cluster-15176.26066,Cluster-15176.10832,Cluster-15176.16753
GO:0008255	ecdysis-triggering hormone activity	molecular_function	4	Cluster-15176.13395,Cluster-15176.26066,Cluster-15176.10832,Cluster-15176.16753
GO:0018990	ecdysis, chitin-based cuticle	biological_process	4	Cluster-15176.16753,Cluster-15176.10832,Cluster-15176.26066,Cluster-15176.13395
GO:0022404	molting cycle process	biological_process	4	Cluster-15176.13395,Cluster-15176.26066,Cluster-15176.10832,Cluster-15176.16753
GO:0042303	molting cycle	biological_process	4	Cluster-15176.26066,Cluster-15176.13395,Cluster-15176.16753,Cluster-15176.10832
GO:0022804	active transmembrane transporter activity	molecular_function	97	Cluster-15176.535,Cluster-15176.22578,Cluster-15176.14876,Cluster-15176.2649,Cluster-15176.4611,Cluster-15176.24259,Cluster-15176.24423,Cluster-15176.9656,Cluster-10580.0,Cluster-15176.8419,Cluster-15176.14688,Cluster-15176.9385,Cluster-15176.24719,Cluster-19700.0,Cluster-15176.7389,Cluster-15176.1904,Cluster-15176.1453,Cluster-15176.28307,Cluster-15176.8654,Cluster-15176.13921,Cluster-15176.2020…
GO:0008242	omega peptidase activity	molecular_function	7	Cluster-15176.1839,Cluster-15176.18479,Cluster-15176.16390,Cluster-15176.3301,Cluster-15176.12008,Cluster-19356.0,Cluster-15176.12007
GO:0008612	peptidyl-lysine modification to peptidyl-hypusine	biological_process	2	Cluster-15176.27950,Cluster-15176.27949
GO:0008017	microtubule binding	molecular_function	37	Cluster-19600.0,Cluster-15176.21785,Cluster-15176.18344,Cluster-15176.379,Cluster-15176.27333,Cluster-15176.2897,Cluster-15176.10617,Cluster-15176.8130,Cluster-15176.25104,Cluster-15176.22251,Cluster-15176.22371,Cluster-15176.23358,Cluster-15176.28591,Cluster-15176.27996,Cluster-15176.11564,Cluster-15176.3289,Cluster-15176.24154,Cluster-15176.573,Cluster-15176.10452,Cluster-15176.5781,Cluster-151…
GO:0060089	molecular transducer activity	molecular_function	113	Cluster-15176.18786,Cluster-15176.24948,Cluster-15176.15958,Cluster-15176.1721,Cluster-17796.0,Cluster-15176.17000,Cluster-15176.27129,Cluster-15176.19677,Cluster-15176.20850,Cluster-15176.24701,Cluster-15176.10630,Cluster-15176.27593,Cluster-14924.0,Cluster-20229.0,Cluster-19813.0,Cluster-15176.13843,Cluster-15176.15025,Cluster-15176.2991,Cluster-15176.2153,Cluster-15176.718,Cluster-15176.8071,C…
GO:0030312	external encapsulating structure	cellular_component	44	Cluster-16239.0,Cluster-15176.23515,Cluster-15176.12470,Cluster-15176.11019,Cluster-15176.1216,Cluster-19028.0,Cluster-15176.24248,Cluster-15176.8963,Cluster-15176.14849,Cluster-15176.3460,Cluster-15176.13494,Cluster-15176.13493,Cluster-14688.0,Cluster-14619.0,Cluster-15176.22682,Cluster-15176.7284,Cluster-15440.0,Cluster-15176.15025,Cluster-15176.14412,Cluster-15176.10374,Cluster-15176.23683,Clu…
GO:0003678	DNA helicase activity	molecular_function	61	Cluster-15176.15937,Cluster-15176.20239,Cluster-15176.8570,Cluster-15176.23257,Cluster-16674.0,Cluster-1535.1,Cluster-15176.18375,Cluster-15176.12408,Cluster-15176.21034,Cluster-15176.8378,Cluster-15176.26386,Cluster-15176.4531,Cluster-15176.15165,Cluster-15176.23678,Cluster-15176.15217,Cluster-15176.25005,Cluster-15176.21990,Cluster-15176.11829,Cluster-15176.22098,Cluster-15176.3925,Cluster-1517…
GO:0043414	macromolecule methylation	biological_process	48	Cluster-15176.7151,Cluster-15176.6252,Cluster-12907.0,Cluster-17945.0,Cluster-15176.25583,Cluster-15176.13778,Cluster-15176.27409,Cluster-15176.27949,Cluster-15176.14720,Cluster-15176.8322,Cluster-15176.25369,Cluster-15176.25110,Cluster-15176.4097,Cluster-15176.29611,Cluster-15176.20576,Cluster-15176.16896,Cluster-15176.13554,Cluster-15176.3634,Cluster-15176.22557,Cluster-15176.18506,Cluster-1517…
GO:0008833	deoxyribonuclease IV (phage-T4-induced) activity	molecular_function	2	Cluster-15176.17833,Cluster-15176.19677
GO:0097196	Shu complex	cellular_component	2	Cluster-15176.6804,Cluster-15176.26718
GO:1990391	DNA repair complex	cellular_component	2	Cluster-15176.6804,Cluster-15176.26718
GO:0004018	N6-(1,2-dicarboxyethyl)AMP AMP-lyase (fumarate-forming) activity	molecular_function	2	Cluster-15176.26237,Cluster-15176.3542
GO:0005137	interleukin-5 receptor binding	molecular_function	2	Cluster-15176.15725,Cluster-15176.21474
GO:0005895	interleukin-5 receptor complex	cellular_component	2	Cluster-15176.21474,Cluster-15176.15725
GO:0005758	mitochondrial intermembrane space	cellular_component	3	Cluster-15176.17843,Cluster-18927.0,Cluster-15176.16099
GO:0016530	metallochaperone activity	molecular_function	3	Cluster-15176.17843,Cluster-18927.0,Cluster-15176.16099
GO:0016531	copper chaperone activity	molecular_function	3	Cluster-15176.16099,Cluster-18927.0,Cluster-15176.17843
GO:0031970	organelle envelope lumen	cellular_component	3	Cluster-18927.0,Cluster-15176.16099,Cluster-15176.17843
GO:0006760	folic acid-containing compound metabolic process	biological_process	24	Cluster-15176.3235,Cluster-15176.4005,Cluster-15176.3709,Cluster-15176.16927,Cluster-15176.14302,Cluster-15176.3948,Cluster-15176.6970,Cluster-15176.3038,Cluster-8681.0,Cluster-15176.20508,Cluster-15176.25337,Cluster-15176.18262,Cluster-15176.9974,Cluster-15176.24841,Cluster-15176.18300,Cluster-15176.10745,Cluster-15176.28561,Cluster-15176.9082,Cluster-15176.14682,Cluster-15176.18669,Cluster-1517…
GO:0043138	3'-5' DNA helicase activity	molecular_function	2	Cluster-15176.21034,Cluster-1535.1
GO:0043140	ATP-dependent 3'-5' DNA helicase activity	molecular_function	2	Cluster-15176.21034,Cluster-1535.1
GO:0030058	amine dehydrogenase activity	molecular_function	2	Cluster-15176.18857,Cluster-15176.22235
GO:0003922	GMP synthase (glutamine-hydrolyzing) activity	molecular_function	2	Cluster-15176.483,Cluster-15176.23411
GO:0006177	GMP biosynthetic process	biological_process	2	Cluster-15176.23411,Cluster-15176.483
GO:0046037	GMP metabolic process	biological_process	2	Cluster-15176.483,Cluster-15176.23411
GO:0008320	protein transmembrane transporter activity	molecular_function	2	Cluster-15176.10229,Cluster-15176.4954
GO:0009526	plastid envelope	cellular_component	2	Cluster-15176.10229,Cluster-15176.4954
GO:0009941	chloroplast envelope	cellular_component	2	Cluster-15176.4954,Cluster-15176.10229
GO:0015450	P-P-bond-hydrolysis-driven protein transmembrane transporter activity	molecular_function	2	Cluster-15176.10229,Cluster-15176.4954
GO:0035821	modification of morphology or physiology of other organism	biological_process	31	Cluster-15176.8972,Cluster-15176.2848,Cluster-15176.17196,Cluster-15176.15599,Cluster-15176.28298,Cluster-15176.13530,Cluster-15176.24460,Cluster-15176.28493,Cluster-15176.22422,Cluster-15176.7869,Cluster-15176.5958,Cluster-15176.8360,Cluster-15176.29600,Cluster-15176.18736,Cluster-15176.16287,Cluster-15176.24899,Cluster-15176.12361,Cluster-15176.3511,Cluster-15176.30272,Cluster-4467.0,Cluster-15…
GO:0019684	photosynthesis, light reaction	biological_process	19	Cluster-15176.15724,Cluster-15176.11839,Cluster-16909.0,Cluster-15176.5090,Cluster-15176.17196,Cluster-15176.2046,Cluster-15176.16303,Cluster-15176.15725,Cluster-18266.0,Cluster-15176.3576,Cluster-15176.21221,Cluster-15176.10293,Cluster-15176.28129,Cluster-15176.15954,Cluster-15176.17071,Cluster-15176.19379,Cluster-15176.24246,Cluster-15176.23400,Cluster-15176.6790
GO:0032446	protein modification by small protein conjugation	biological_process	99	Cluster-15252.1,Cluster-15176.19541,Cluster-15176.9273,Cluster-15176.8859,Cluster-8215.0,Cluster-17783.0,Cluster-15176.3200,Cluster-15176.12217,Cluster-18729.0,Cluster-15176.26001,Cluster-15176.13016,Cluster-15176.13041,Cluster-15176.5864,Cluster-18059.0,Cluster-15176.21298,Cluster-15176.360,Cluster-15176.30060,Cluster-15176.28624,Cluster-15176.1863,Cluster-15176.10477,Cluster-15176.12884,Cluster…
GO:0005778	peroxisomal membrane	cellular_component	8	Cluster-15176.1474,Cluster-15176.4185,Cluster-15176.7508,Cluster-15176.19275,Cluster-15176.28296,Cluster-15176.19694,Cluster-15176.6358,Cluster-15176.11979
GO:0031903	microbody membrane	cellular_component	8	Cluster-15176.1474,Cluster-15176.7508,Cluster-15176.4185,Cluster-15176.19694,Cluster-15176.28296,Cluster-15176.19275,Cluster-15176.11979,Cluster-15176.6358
GO:0044438	microbody part	cellular_component	8	Cluster-15176.11979,Cluster-15176.6358,Cluster-15176.1474,Cluster-15176.7508,Cluster-15176.4185,Cluster-15176.28296,Cluster-15176.19694,Cluster-15176.19275
GO:0044439	peroxisomal part	cellular_component	8	Cluster-15176.11979,Cluster-15176.6358,Cluster-15176.4185,Cluster-15176.7508,Cluster-15176.28296,Cluster-15176.19694,Cluster-15176.19275,Cluster-15176.1474
GO:0048037	cofactor binding	molecular_function	208	Cluster-15176.22840,Cluster-15176.16456,Cluster-15176.8337,Cluster-15176.8583,Cluster-15176.6573,Cluster-15176.9300,Cluster-6530.0,Cluster-15176.21711,Cluster-15176.4480,Cluster-15176.1921,Cluster-15176.9556,Cluster-15176.8072,Cluster-15176.15264,Cluster-15176.17989,Cluster-15176.11190,Cluster-15176.19899,Cluster-15176.9541,Cluster-15176.19930,Cluster-15176.25511,Cluster-15176.6957,Cluster-16407.…
GO:0005351	sugar:proton symporter activity	molecular_function	6	Cluster-15176.4611,Cluster-15176.28282,Cluster-15176.28230,Cluster-15176.6815,Cluster-15176.27887,Cluster-15176.13794
GO:0015295	solute:proton symporter activity	molecular_function	6	Cluster-15176.28282,Cluster-15176.28230,Cluster-15176.4611,Cluster-15176.27887,Cluster-15176.6815,Cluster-15176.13794
GO:0016050	vesicle organization	biological_process	4	Cluster-16916.0,Cluster-15176.17181,Cluster-15176.28972,Cluster-15176.2354
GO:0044003	modification by symbiont of host morphology or physiology	biological_process	30	Cluster-15176.24460,Cluster-15176.28493,Cluster-15176.7869,Cluster-15176.22422,Cluster-15176.5958,Cluster-15176.8360,Cluster-15176.29600,Cluster-15176.18736,Cluster-15176.16287,Cluster-15176.24899,Cluster-15176.2848,Cluster-15176.17196,Cluster-15176.15599,Cluster-15176.28298,Cluster-15176.13530,Cluster-15176.18220,Cluster-15176.19817,Cluster-15176.6731,Cluster-15176.4407,Cluster-15176.24200,Clust…
GO:0051817	modification of morphology or physiology of other organism involved in symbiotic interaction	biological_process	30	Cluster-15176.8360,Cluster-15176.24460,Cluster-15176.5958,Cluster-15176.28493,Cluster-15176.22422,Cluster-15176.7869,Cluster-15176.16287,Cluster-15176.24899,Cluster-15176.29600,Cluster-15176.18736,Cluster-15176.2848,Cluster-15176.17196,Cluster-15176.28298,Cluster-15176.13530,Cluster-15176.15599,Cluster-15176.16117,Cluster-15176.21595,Cluster-15176.19817,Cluster-15176.18220,Cluster-15176.6731,Clus…
GO:0032879	regulation of localization	biological_process	21	Cluster-15176.11985,Cluster-15176.16417,Cluster-15176.15592,Cluster-15176.14306,Cluster-15176.2995,Cluster-15176.21646,Cluster-15176.15692,Cluster-15176.10618,Cluster-15176.15740,Cluster-15176.14354,Cluster-15176.17079,Cluster-15176.24161,Cluster-15176.15742,Cluster-15176.14562,Cluster-15176.21595,Cluster-15176.18612,Cluster-15176.2712,Cluster-15176.22450,Cluster-15176.16537,Cluster-15176.22329,C…
GO:0016743	carboxyl- or carbamoyltransferase activity	molecular_function	2	Cluster-15176.19111,Cluster-15176.22461
GO:0015833	peptide transport	biological_process	4	Cluster-15176.17012,Cluster-15176.7365,Cluster-15176.3359,Cluster-15176.20675
GO:0044033	multi-organism metabolic process	biological_process	16	Cluster-15176.2268,Cluster-15176.7680,Cluster-15176.24494,Cluster-18099.0,Cluster-15176.7170,Cluster-15176.5176,Cluster-15176.11263,Cluster-15176.2230,Cluster-1502.1,Cluster-15176.26569,Cluster-15176.6468,Cluster-15176.1725,Cluster-15176.15079,Cluster-19842.0,Cluster-15176.18719,Cluster-15062.0
GO:0004842	ubiquitin-protein transferase activity	molecular_function	96	Cluster-15252.1,Cluster-15176.19541,Cluster-15176.8859,Cluster-15176.9273,Cluster-8215.0,Cluster-15176.26001,Cluster-15176.12217,Cluster-15176.5864,Cluster-15176.13016,Cluster-15176.13041,Cluster-15176.360,Cluster-15176.28624,Cluster-15176.30060,Cluster-15176.21298,Cluster-18059.0,Cluster-15176.10477,Cluster-15176.4949,Cluster-15176.12884,Cluster-15176.1863,Cluster-15176.13337,Cluster-18325.0,Clu…
GO:0019787	ubiquitin-like protein transferase activity	molecular_function	96	Cluster-15176.19196,Cluster-15176.12233,Cluster-15176.15775,Cluster-15176.8276,Cluster-15176.16083,Cluster-15176.15935,Cluster-15176.14456,Cluster-15176.29957,Cluster-15176.3350,Cluster-18099.0,Cluster-15176.15707,Cluster-15176.22151,Cluster-15176.9974,Cluster-15176.4549,Cluster-15176.12377,Cluster-15176.5407,Cluster-15176.14037,Cluster-15176.25671,Cluster-15176.19336,Cluster-15176.13936,Cluster-…
GO:0009132	nucleoside diphosphate metabolic process	biological_process	48	Cluster-15176.21298,Cluster-15176.28296,Cluster-15176.17840,Cluster-15176.12640,Cluster-15176.3512,Cluster-15176.31161,Cluster-15176.21299,Cluster-19600.0,Cluster-15176.6245,Cluster-15176.15976,Cluster-15176.16212,Cluster-15176.20673,Cluster-15176.29769,Cluster-15176.1738,Cluster-15176.16895,Cluster-15176.20098,Cluster-15176.23492,Cluster-15176.6121,Cluster-15176.11782,Cluster-15176.13083,Cluster…
GO:0015103	inorganic anion transmembrane transporter activity	molecular_function	18	Cluster-15176.14833,Cluster-15176.5716,Cluster-15176.28786,Cluster-15176.853,Cluster-15176.9998,Cluster-15176.24719,Cluster-8176.2,Cluster-14778.0,Cluster-16610.0,Cluster-15176.21595,Cluster-20205.0,Cluster-15176.15385,Cluster-15176.7644,Cluster-15176.6736,Cluster-15176.5688,Cluster-15176.19159,Cluster-15176.19646,Cluster-15176.24718
GO:0006974	cellular response to DNA damage stimulus	biological_process	137	Cluster-15176.6258,Cluster-15176.27781,Cluster-15176.8378,Cluster-15176.15,Cluster-15176.22098,Cluster-15176.15217,Cluster-15176.19607,Cluster-15176.11704,Cluster-15176.23257,Cluster-16674.0,Cluster-15176.24629,Cluster-15176.26718,Cluster-15176.24867,Cluster-15176.15960,Cluster-15176.7573,Cluster-15176.22897,Cluster-15176.6640,Cluster-6136.0,Cluster-15176.6531,Cluster-15176.6990,Cluster-15176.237…
GO:0006281	DNA repair	biological_process	124	Cluster-15176.10171,Cluster-15176.23500,Cluster-15176.3042,Cluster-15176.22312,Cluster-19539.0,Cluster-15176.23276,Cluster-19894.0,Cluster-15176.6919,Cluster-15176.27332,Cluster-15176.12514,Cluster-15176.18300,Cluster-15176.24050,Cluster-15176.28834,Cluster-15176.10680,Cluster-18218.0,Cluster-15176.17604,Cluster-15176.14912,Cluster-15176.15533,Cluster-15176.8780,Cluster-15176.4551,Cluster-15176.1…
GO:0030054	cell junction	cellular_component	8	Cluster-15176.3633,Cluster-15176.12538,Cluster-15176.6299,Cluster-15176.14089,Cluster-15176.19072,Cluster-15176.11010,Cluster-15176.20216,Cluster-15176.16967
GO:1901362	organic cyclic compound biosynthetic process	biological_process	880	Cluster-15176.6641,Cluster-15176.4703,Cluster-15176.4098,Cluster-15176.13866,Cluster-15176.17540,Cluster-15176.24772,Cluster-15176.6872,Cluster-15176.16973,Cluster-15176.18234,Cluster-15176.14794,Cluster-15176.16205,Cluster-15176.26569,Cluster-15176.22689,Cluster-15176.21448,Cluster-16450.0,Cluster-15176.6468,Cluster-15176.3771,Cluster-18144.0,Cluster-15176.12617,Cluster-15176.23023,Cluster-15176…
GO:0004719	protein-L-isoaspartate (D-aspartate) O-methyltransferase activity	molecular_function	14	Cluster-15176.6453,Cluster-15176.24741,Cluster-15176.12890,Cluster-15176.27949,Cluster-15176.27824,Cluster-15176.22971,Cluster-15176.22795,Cluster-15176.22557,Cluster-17945.0,Cluster-15176.18506,Cluster-15176.13778,Cluster-15176.13554,Cluster-15176.8311,Cluster-15176.20797
GO:0006885	regulation of pH	biological_process	12	Cluster-15176.11572,Cluster-15176.1904,Cluster-15176.12843,Cluster-15176.17833,Cluster-15176.19002,Cluster-15176.6965,Cluster-15176.19465,Cluster-15176.30884,Cluster-15176.853,Cluster-15176.24719,Cluster-15176.24718,Cluster-15176.1906
GO:0055067	monovalent inorganic cation homeostasis	biological_process	12	Cluster-15176.11572,Cluster-15176.12843,Cluster-15176.1904,Cluster-15176.19465,Cluster-15176.17833,Cluster-15176.19002,Cluster-15176.6965,Cluster-15176.853,Cluster-15176.30884,Cluster-15176.1906,Cluster-15176.24718,Cluster-15176.24719
GO:0007607	obsolete taste perception	biological_process	1	Cluster-15176.24917
GO:0008527	taste receptor activity	molecular_function	1	Cluster-15176.24917
GO:0009593	detection of chemical stimulus	biological_process	1	Cluster-15176.24917
GO:0050906	detection of stimulus involved in sensory perception	biological_process	1	Cluster-15176.24917
GO:0050907	detection of chemical stimulus involved in sensory perception	biological_process	1	Cluster-15176.24917
GO:0050912	detection of chemical stimulus involved in sensory perception of taste	biological_process	1	Cluster-15176.24917
GO:0042126	nitrate metabolic process	biological_process	5	Cluster-15176.13988,Cluster-15176.13989,Cluster-15176.4028,Cluster-15176.8282,Cluster-15176.1765
GO:0042128	nitrate assimilation	biological_process	5	Cluster-15176.8282,Cluster-15176.4028,Cluster-15176.1765,Cluster-15176.13988,Cluster-15176.13989
GO:0015298	solute:cation antiporter activity	molecular_function	13	Cluster-15176.19465,Cluster-15176.19002,Cluster-15176.17833,Cluster-15176.6965,Cluster-15176.11572,Cluster-15176.12843,Cluster-15176.1904,Cluster-15176.1906,Cluster-15176.24718,Cluster-15176.24719,Cluster-15176.853,Cluster-3298.2,Cluster-15176.30884
GO:0015299	solute:proton antiporter activity	molecular_function	13	Cluster-15176.17833,Cluster-15176.19002,Cluster-15176.6965,Cluster-15176.19465,Cluster-15176.11572,Cluster-15176.1904,Cluster-15176.12843,Cluster-15176.24719,Cluster-15176.24718,Cluster-15176.1906,Cluster-15176.30884,Cluster-3298.2,Cluster-15176.853
GO:0000160	phosphorelay signal transduction system	biological_process	34	Cluster-15176.25661,Cluster-16565.0,Cluster-15176.15224,Cluster-15176.19327,Cluster-15176.5090,Cluster-15176.23634,Cluster-15176.718,Cluster-15176.12168,Cluster-15176.2153,Cluster-15176.21125,Cluster-15176.15025,Cluster-15176.16825,Cluster-15176.16016,Cluster-15176.17707,Cluster-15832.0,Cluster-19813.0,Cluster-15176.1721,Cluster-15176.24948,Cluster-15176.15958,Cluster-15176.26866,Cluster-15176.12…
GO:0004482	mRNA (guanine-N7-)-methyltransferase activity	molecular_function	2	Cluster-15176.3911,Cluster-15176.20972
GO:0009424	bacterial-type flagellum hook	cellular_component	5	Cluster-15176.3054,Cluster-15176.20351,Cluster-15176.25038,Cluster-15176.22252,Cluster-15176.23975
GO:0015204	urea transmembrane transporter activity	molecular_function	3	Cluster-15176.17974,Cluster-15176.7691,Cluster-15176.10465
GO:0015840	urea transport	biological_process	3	Cluster-15176.10465,Cluster-15176.7691,Cluster-15176.17974
GO:0019755	one-carbon compound transport	biological_process	3	Cluster-15176.10465,Cluster-15176.17974,Cluster-15176.7691
GO:0042887	amide transmembrane transporter activity	molecular_function	3	Cluster-15176.17974,Cluster-15176.7691,Cluster-15176.10465
GO:0071918	urea transmembrane transport	biological_process	3	Cluster-15176.10465,Cluster-15176.17974,Cluster-15176.7691
GO:0016872	intramolecular lyase activity	molecular_function	7	Cluster-15176.22056,Cluster-15176.7942,Cluster-15176.7656,Cluster-15176.4396,Cluster-15176.6309,Cluster-15176.7657,Cluster-15176.7980
GO:0023052	signaling	biological_process	428	Cluster-15176.20985,Cluster-15176.15969,Cluster-15176.14285,Cluster-15176.6922,Cluster-15176.8426,Cluster-15176.28516,Cluster-18320.0,Cluster-15176.4550,Cluster-15176.16825,Cluster-15176.15315,Cluster-15176.10832,Cluster-14924.0,Cluster-15176.27499,Cluster-15176.25728,Cluster-15176.24110,Cluster-15328.0,Cluster-15176.1213,Cluster-15176.22316,Cluster-15176.3074,Cluster-15176.14929,Cluster-15176.17…
GO:0005874	microtubule	cellular_component	30	Cluster-15176.2897,Cluster-15176.23421,Cluster-15176.27333,Cluster-15176.4842,Cluster-15176.379,Cluster-15176.18344,Cluster-15176.24042,Cluster-15176.21785,Cluster-15176.573,Cluster-15176.10452,Cluster-15176.10060,Cluster-15176.23358,Cluster-15176.22371,Cluster-15176.25594,Cluster-15176.17619,Cluster-15176.28730,Cluster-15176.17484,Cluster-15176.18779,Cluster-19363.0,Cluster-15176.15744,Cluster-1…
GO:0006139	nucleobase-containing compound metabolic process	biological_process	1401	Cluster-15176.15608,Cluster-15176.29455,Cluster-15176.23621,Cluster-15176.19677,Cluster-15176.3372,Cluster-15176.5709,Cluster-15176.2441,Cluster-15176.26259,Cluster-15176.25005,Cluster-15176.5991,Cluster-15176.14234,Cluster-15176.19558,Cluster-18845.0,Cluster-15176.14788,Cluster-15176.16321,Cluster-15176.12867,Cluster-18234.0,Cluster-15176.11022,Cluster-15176.20997,Cluster-15176.7542,Cluster-1517…
GO:0008716	D-alanine-D-alanine ligase activity	molecular_function	3	Cluster-15176.7093,Cluster-15176.20399,Cluster-15176.21939
GO:0046144	D-alanine family amino acid metabolic process	biological_process	3	Cluster-15176.20399,Cluster-15176.21939,Cluster-15176.7093
GO:0046436	D-alanine metabolic process	biological_process	3	Cluster-15176.7093,Cluster-15176.20399,Cluster-15176.21939
GO:0032270	positive regulation of cellular protein metabolic process	biological_process	14	Cluster-15176.18358,Cluster-15176.10110,Cluster-15176.18360,Cluster-15176.11421,Cluster-15176.12045,Cluster-15176.12785,Cluster-15176.12538,Cluster-15176.21411,Cluster-15176.6258,Cluster-15176.8398,Cluster-15176.20910,Cluster-15176.8120,Cluster-15176.14777,Cluster-15176.2857
GO:0051247	positive regulation of protein metabolic process	biological_process	14	Cluster-15176.18358,Cluster-15176.10110,Cluster-15176.18360,Cluster-15176.12045,Cluster-15176.12785,Cluster-15176.11421,Cluster-15176.8398,Cluster-15176.21411,Cluster-15176.12538,Cluster-15176.6258,Cluster-15176.2857,Cluster-15176.20910,Cluster-15176.14777,Cluster-15176.8120
GO:0046496	nicotinamide nucleotide metabolic process	biological_process	72	Cluster-15176.6370,Cluster-11426.0,Cluster-15176.27804,Cluster-15176.14827,Cluster-15176.7282,Cluster-15176.10261,Cluster-15176.5514,Cluster-15176.13083,Cluster-15176.29769,Cluster-15176.20673,Cluster-15176.25514,Cluster-15176.20098,Cluster-15176.12098,Cluster-15176.16895,Cluster-15176.12640,Cluster-15176.17840,Cluster-15176.28296,Cluster-15176.14334,Cluster-15176.16212,Cluster-15176.6245,Cluster…
GO:0031419	cobalamin binding	molecular_function	3	Cluster-15176.26717,Cluster-15176.29122,Cluster-15176.23883
GO:0016779	nucleotidyltransferase activity	molecular_function	152	Cluster-15176.23945,Cluster-15176.7681,Cluster-15176.17302,Cluster-15176.14343,Cluster-15176.2957,Cluster-15176.8652,Cluster-15176.15608,Cluster-15176.22593,Cluster-15176.7172,Cluster-15176.24515,Cluster-15176.23012,Cluster-15176.13787,Cluster-18845.0,Cluster-15176.3848,Cluster-15176.5132,Cluster-15176.13904,Cluster-15176.24429,Cluster-15176.19251,Cluster-18560.0,Cluster-15176.5860,Cluster-15176.…
GO:0030955	potassium ion binding	molecular_function	11	Cluster-15176.14627,Cluster-15176.6245,Cluster-15176.20953,Cluster-15176.16212,Cluster-15176.17749,Cluster-15176.3512,Cluster-15176.16895,Cluster-15176.27804,Cluster-15176.2687,Cluster-15176.20142,Cluster-15176.22106
GO:0031420	alkali metal ion binding	molecular_function	11	Cluster-15176.16895,Cluster-15176.2687,Cluster-15176.27804,Cluster-15176.20142,Cluster-15176.22106,Cluster-15176.14627,Cluster-15176.20953,Cluster-15176.6245,Cluster-15176.16212,Cluster-15176.17749,Cluster-15176.3512
GO:0006000	fructose metabolic process	biological_process	29	Cluster-11426.0,Cluster-15176.7049,Cluster-13959.0,Cluster-15176.9693,Cluster-15176.7282,Cluster-15176.19883,Cluster-15176.23630,Cluster-15176.11782,Cluster-15176.13083,Cluster-15176.28132,Cluster-15176.15872,Cluster-18713.0,Cluster-15176.20673,Cluster-15176.21297,Cluster-15176.12361,Cluster-15176.29058,Cluster-15176.15059,Cluster-15176.29769,Cluster-15176.24754,Cluster-15176.8719,Cluster-15176.6…
GO:0042597	periplasmic space	cellular_component	9	Cluster-15176.14013,Cluster-15176.26805,Cluster-15176.3460,Cluster-19930.0,Cluster-15176.18857,Cluster-17913.0,Cluster-15176.23515,Cluster-15176.22235,Cluster-15176.26806
GO:0016157	sucrose synthase activity	molecular_function	6	Cluster-15176.2588,Cluster-15176.8196,Cluster-15176.7573,Cluster-15176.15846,Cluster-15176.26664,Cluster-15176.26958
GO:0008094	DNA-dependent ATPase activity	molecular_function	18	Cluster-15176.4639,Cluster-15176.2934,Cluster-15176.21762,Cluster-15176.7625,Cluster-15176.15963,Cluster-15176.26569,Cluster-15176.12559,Cluster-15176.573,Cluster-14752.0,Cluster-15072.0,Cluster-15176.24430,Cluster-15176.8570,Cluster-1535.1,Cluster-15176.21034,Cluster-15176.15165,Cluster-15176.21394,Cluster-15176.21990,Cluster-15176.4669
GO:0000794	condensed nuclear chromosome	cellular_component	36	Cluster-15176.11569,Cluster-15176.25071,Cluster-15176.19764,Cluster-15176.10360,Cluster-15176.18894,Cluster-15176.2093,Cluster-15176.11922,Cluster-15176.18779,Cluster-15176.9317,Cluster-15176.22371,Cluster-15176.19892,Cluster-15176.14562,Cluster-15176.23421,Cluster-15176.258,Cluster-15176.1602,Cluster-15176.1527,Cluster-15176.19406,Cluster-15176.24717,Cluster-15176.15494,Cluster-15176.25661,Clust…
GO:0009832	plant-type cell wall biogenesis	biological_process	5	Cluster-15176.26037,Cluster-15176.21093,Cluster-18697.0,Cluster-15176.22793,Cluster-15176.22794
GO:0010215	cellulose microfibril organization	biological_process	5	Cluster-15176.26037,Cluster-15176.21093,Cluster-18697.0,Cluster-15176.22793,Cluster-15176.22794
GO:0070726	cell wall assembly	biological_process	5	Cluster-15176.21093,Cluster-15176.22793,Cluster-18697.0,Cluster-15176.22794,Cluster-15176.26037
GO:0071668	plant-type cell wall assembly	biological_process	5	Cluster-15176.26037,Cluster-15176.22794,Cluster-15176.22793,Cluster-18697.0,Cluster-15176.21093
GO:0004568	chitinase activity	molecular_function	6	Cluster-15176.16221,Cluster-14924.0,Cluster-16755.0,Cluster-15176.15079,Cluster-15176.28298,Cluster-15176.4454
GO:0004779	sulfate adenylyltransferase activity	molecular_function	2	Cluster-15176.27150,Cluster-15176.7748
GO:0004781	sulfate adenylyltransferase (ATP) activity	molecular_function	2	Cluster-15176.7748,Cluster-15176.27150
GO:0006260	DNA replication	biological_process	165	Cluster-9150.0,Cluster-15176.1197,Cluster-15176.20862,Cluster-15176.381,Cluster-15176.23002,Cluster-15176.10378,Cluster-15176.6497,Cluster-15176.24780,Cluster-15176.14133,Cluster-15176.14101,Cluster-15176.29354,Cluster-15176.29068,Cluster-15176.21297,Cluster-15176.11002,Cluster-15176.4669,Cluster-15176.11829,Cluster-15176.16190,Cluster-15176.15589,Cluster-15176.14643,Cluster-15176.7825,Cluster-15…
GO:0005507	copper ion binding	molecular_function	27	Cluster-15176.17843,Cluster-15176.16287,Cluster-15176.7864,Cluster-5037.0,Cluster-15176.15477,Cluster-15176.18019,Cluster-15176.28088,Cluster-15176.29893,Cluster-20088.0,Cluster-17039.0,Cluster-15176.18223,Cluster-15176.11817,Cluster-15176.26872,Cluster-15176.7601,Cluster-15176.10099,Cluster-15176.11190,Cluster-15176.27158,Cluster-15176.7387,Cluster-18927.0,Cluster-15176.16099,Cluster-15176.9312,…
GO:0030488	tRNA methylation	biological_process	6	Cluster-15176.18506,Cluster-15176.20576,Cluster-15176.19695,Cluster-15176.22971,Cluster-15176.5991,Cluster-15176.14821
GO:0031515	tRNA (m1A) methyltransferase complex	cellular_component	6	Cluster-15176.5991,Cluster-15176.22971,Cluster-15176.14821,Cluster-15176.19695,Cluster-15176.20576,Cluster-15176.18506
GO:0034708	methyltransferase complex	cellular_component	6	Cluster-15176.20576,Cluster-15176.18506,Cluster-15176.22971,Cluster-15176.5991,Cluster-15176.14821,Cluster-15176.19695
GO:0043527	tRNA methyltransferase complex	cellular_component	6	Cluster-15176.20576,Cluster-15176.18506,Cluster-15176.22971,Cluster-15176.5991,Cluster-15176.14821,Cluster-15176.19695
GO:0030983	mismatched DNA binding	molecular_function	11	Cluster-15176.19119,Cluster-15176.8164,Cluster-15176.4759,Cluster-15176.10448,Cluster-15176.3273,Cluster-15176.6919,Cluster-15176.27112,Cluster-15176.22329,Cluster-15176.299,Cluster-15176.19892,Cluster-15176.25061
GO:0042301	phosphate ion binding	molecular_function	5	Cluster-15176.18109,Cluster-15176.7955,Cluster-15176.15465,Cluster-15176.6942,Cluster-15176.9998
GO:0016646	oxidoreductase activity, acting on the CH-NH group of donors, NAD or NADP as acceptor	molecular_function	11	Cluster-15176.3948,Cluster-15176.6970,Cluster-15176.3709,Cluster-15176.3235,Cluster-15176.28561,Cluster-15176.16927,Cluster-15176.6573,Cluster-15176.16928,Cluster-15176.20508,Cluster-15176.7869,Cluster-15176.18262
GO:0007165	signal transduction	biological_process	424	Cluster-15176.2991,Cluster-15176.15592,Cluster-15176.718,Cluster-15176.16350,Cluster-15176.2268,Cluster-15176.19150,Cluster-15176.24827,Cluster-15176.8291,Cluster-15176.16321,Cluster-15176.18669,Cluster-15176.8341,Cluster-15176.6209,Cluster-18845.0,Cluster-15176.20507,Cluster-15176.18020,Cluster-15176.17488,Cluster-16565.0,Cluster-15176.22593,Cluster-15176.2354,Cluster-17796.0,Cluster-15176.7552,…
GO:0005794	Golgi apparatus	cellular_component	38	Cluster-15176.24115,Cluster-15176.15440,Cluster-15176.25011,Cluster-15176.25797,Cluster-16815.0,Cluster-15176.4090,Cluster-15176.2712,Cluster-15176.28230,Cluster-15176.4811,Cluster-16916.0,Cluster-15176.24408,Cluster-15176.16537,Cluster-15176.9658,Cluster-15176.4611,Cluster-15176.22743,Cluster-15176.12415,Cluster-15176.7220,Cluster-15176.13794,Cluster-15176.20,Cluster-15176.11724,Cluster-15176.15…
GO:0008537	proteasome activator complex	cellular_component	5	Cluster-15176.22829,Cluster-15176.23475,Cluster-15176.21762,Cluster-15418.0,Cluster-15176.15896
GO:0022624	proteasome accessory complex	cellular_component	5	Cluster-15418.0,Cluster-15176.15896,Cluster-15176.21762,Cluster-15176.23475,Cluster-15176.22829
GO:0006004	fucose metabolic process	biological_process	2	Cluster-15176.6591,Cluster-15176.18030
GO:0008736	L-fucose isomerase activity	molecular_function	2	Cluster-15176.18030,Cluster-15176.6591
GO:0005135	interleukin-3 receptor binding	molecular_function	1	Cluster-15176.13132
GO:0005894	interleukin-3 receptor complex	cellular_component	1	Cluster-15176.13132
GO:0005666	DNA-directed RNA polymerase III complex	cellular_component	6	Cluster-15176.15589,Cluster-15176.12169,Cluster-15176.20995,Cluster-15176.27162,Cluster-15176.11776,Cluster-15176.15608
GO:0000793	condensed chromosome	cellular_component	44	Cluster-15176.25661,Cluster-15176.18669,Cluster-15176.15494,Cluster-15176.12073,Cluster-15176.24717,Cluster-15176.19406,Cluster-15176.1527,Cluster-15176.28669,Cluster-15176.15743,Cluster-15176.19914,Cluster-15176.12114,Cluster-15176.21587,Cluster-15176.28516,Cluster-15176.9143,Cluster-15176.29387,Cluster-15176.13543,Cluster-15176.15744,Cluster-15176.17484,Cluster-15176.6640,Cluster-15176.13134,Cl…
GO:0009772	photosynthetic electron transport in photosystem II	biological_process	4	Cluster-15176.28129,Cluster-15176.10293,Cluster-15176.2046,Cluster-15176.16303
GO:0015925	galactosidase activity	molecular_function	10	Cluster-15176.16379,Cluster-15176.8841,Cluster-15176.17843,Cluster-14983.0,Cluster-15176.12529,Cluster-15176.10605,Cluster-15176.6019,Cluster-15176.15949,Cluster-15176.14935,Cluster-15176.17223
GO:0000334	3-hydroxyanthranilate 3,4-dioxygenase activity	molecular_function	2	Cluster-15176.6954,Cluster-15176.25413
GO:0019362	pyridine nucleotide metabolic process	biological_process	73	Cluster-15176.17124,Cluster-15176.2687,Cluster-15176.9693,Cluster-15176.22106,Cluster-15176.7996,Cluster-15176.15958,Cluster-15176.25511,Cluster-15176.24754,Cluster-15176.24804,Cluster-15176.12361,Cluster-18713.0,Cluster-15176.9836,Cluster-15176.13083,Cluster-15176.5514,Cluster-15176.27804,Cluster-15176.14827,Cluster-15176.7282,Cluster-15176.10261,Cluster-15176.6370,Cluster-11426.0,Cluster-15176.…
GO:0000372	Group I intron splicing	biological_process	7	Cluster-15176.2962,Cluster-15176.16967,Cluster-20252.0,Cluster-15176.25104,Cluster-15176.3222,Cluster-15176.23934,Cluster-15176.3932
GO:0000376	RNA splicing, via transesterification reactions with guanosine as nucleophile	biological_process	7	Cluster-15176.2962,Cluster-15176.16967,Cluster-20252.0,Cluster-15176.25104,Cluster-15176.3222,Cluster-15176.23934,Cluster-15176.3932
GO:0000777	condensed chromosome kinetochore	cellular_component	35	Cluster-15176.18894,Cluster-15176.19764,Cluster-15176.11569,Cluster-15176.10360,Cluster-15176.25071,Cluster-15176.2093,Cluster-15176.9317,Cluster-15176.18779,Cluster-15176.19892,Cluster-15176.24242,Cluster-15176.22371,Cluster-15176.18344,Cluster-15176.14562,Cluster-15176.23421,Cluster-15176.18669,Cluster-15176.25661,Cluster-15176.12073,Cluster-15176.15494,Cluster-15176.24717,Cluster-15176.19406,C…
GO:0000779	condensed chromosome, centromeric region	cellular_component	35	Cluster-15176.13134,Cluster-15176.4178,Cluster-15176.17484,Cluster-15176.573,Cluster-15176.13395,Cluster-15176.4842,Cluster-19225.0,Cluster-15176.25661,Cluster-15176.18669,Cluster-15176.12073,Cluster-15176.15494,Cluster-15176.19406,Cluster-15176.24717,Cluster-15176.12114,Cluster-15176.28669,Cluster-15176.15743,Cluster-15176.19914,Cluster-15176.28516,Cluster-15176.21587,Cluster-15176.13543,Cluster…
GO:0004476	mannose-6-phosphate isomerase activity	molecular_function	3	Cluster-15176.23630,Cluster-15176.19883,Cluster-15176.29058
GO:0003830	beta-1,4-mannosylglycoprotein 4-beta-N-acetylglucosaminyltransferase activity	molecular_function	3	Cluster-15176.10253,Cluster-15176.433,Cluster-15176.14067
GO:0004564	beta-fructofuranosidase activity	molecular_function	3	Cluster-16031.0,Cluster-15176.1759,Cluster-15176.14543
GO:0004575	sucrose alpha-glucosidase activity	molecular_function	3	Cluster-15176.1759,Cluster-16031.0,Cluster-15176.14543
GO:0017177	glucosidase II complex	cellular_component	3	Cluster-16031.0,Cluster-15176.1759,Cluster-15176.14543
GO:0090599	alpha-glucosidase activity	molecular_function	3	Cluster-16031.0,Cluster-15176.1759,Cluster-15176.14543
GO:0001653	peptide receptor activity	molecular_function	5	Cluster-15176.14632,Cluster-15176.14655,Cluster-15176.15846,Cluster-15176.6823,Cluster-15176.14656
GO:0008528	G-protein coupled peptide receptor activity	molecular_function	5	Cluster-15176.14656,Cluster-15176.6823,Cluster-15176.14655,Cluster-15176.15846,Cluster-15176.14632
GO:0044255	cellular lipid metabolic process	biological_process	192	Cluster-15176.10403,Cluster-15176.18463,Cluster-15176.5514,Cluster-15176.4989,Cluster-15176.4027,Cluster-15176.29505,Cluster-15176.17919,Cluster-15176.4098,Cluster-15176.21750,Cluster-15176.7282,Cluster-18144.0,Cluster-15176.4874,Cluster-15176.17457,Cluster-15176.2879,Cluster-15176.13312,Cluster-15176.16554,Cluster-15176.7761,Cluster-20115.0,Cluster-19734.0,Cluster-15176.26569,Cluster-15176.8752,…
GO:0008616	queuosine biosynthetic process	biological_process	4	Cluster-17973.0,Cluster-15176.25474,Cluster-15176.14234,Cluster-15176.15893
GO:0046116	queuosine metabolic process	biological_process	4	Cluster-15176.14234,Cluster-15176.15893,Cluster-15176.25474,Cluster-17973.0
GO:0016051	carbohydrate biosynthetic process	biological_process	94	Cluster-15176.4724,Cluster-17448.0,Cluster-15176.7049,Cluster-15176.21828,Cluster-15176.3634,Cluster-14275.0,Cluster-15176.23189,Cluster-15176.1734,Cluster-15176.16532,Cluster-15176.13761,Cluster-15176.8719,Cluster-15176.25504,Cluster-17945.0,Cluster-15176.12868,Cluster-15176.29058,Cluster-15176.15059,Cluster-15176.11414,Cluster-15176.21297,Cluster-15176.7310,Cluster-15176.16452,Cluster-15176.240…
GO:0016903	oxidoreductase activity, acting on the aldehyde or oxo group of donors	molecular_function	28	Cluster-15176.27015,Cluster-15176.15301,Cluster-15176.17592,Cluster-15176.21385,Cluster-15176.17124,Cluster-15176.17075,Cluster-15176.12807,Cluster-15176.14431,Cluster-15176.12808,Cluster-15176.27013,Cluster-15176.5370,Cluster-15176.14438,Cluster-15176.14141,Cluster-15176.16286,Cluster-18144.0,Cluster-15176.25328,Cluster-15176.7495,Cluster-15176.8216,Cluster-15176.14566,Cluster-15176.12458,Cluste…
GO:0005272	sodium channel activity	molecular_function	5	Cluster-15176.12829,Cluster-15176.4231,Cluster-15176.24278,Cluster-15176.20638,Cluster-15176.14084
GO:0006165	nucleoside diphosphate phosphorylation	biological_process	44	Cluster-15176.20098,Cluster-15176.16895,Cluster-15176.29769,Cluster-15176.20673,Cluster-15176.16212,Cluster-15176.31161,Cluster-15176.21299,Cluster-15176.6245,Cluster-15176.15976,Cluster-15176.17840,Cluster-15176.28296,Cluster-15176.3512,Cluster-15176.12640,Cluster-15176.21298,Cluster-15176.21837,Cluster-15176.27804,Cluster-15176.7282,Cluster-15176.14827,Cluster-15176.8297,Cluster-11426.0,Cluster…
GO:0046939	nucleotide phosphorylation	biological_process	44	Cluster-15176.20098,Cluster-15176.16895,Cluster-15176.29769,Cluster-15176.20673,Cluster-15176.16212,Cluster-15176.31161,Cluster-15176.21299,Cluster-15176.6245,Cluster-15176.15976,Cluster-15176.28296,Cluster-15176.17840,Cluster-15176.3512,Cluster-15176.12640,Cluster-15176.21298,Cluster-15176.21837,Cluster-15176.27804,Cluster-15176.7282,Cluster-15176.14827,Cluster-15176.8297,Cluster-11426.0,Cluster…
GO:0007129	synapsis	biological_process	6	Cluster-16241.0,Cluster-15176.4024,Cluster-15176.1602,Cluster-15176.14212,Cluster-15176.1527,Cluster-15176.13542
GO:0007130	synaptonemal complex assembly	biological_process	6	Cluster-15176.4024,Cluster-15176.1602,Cluster-16241.0,Cluster-15176.14212,Cluster-15176.13542,Cluster-15176.1527
GO:0045143	homologous chromosome segregation	biological_process	6	Cluster-15176.1527,Cluster-15176.13542,Cluster-15176.14212,Cluster-16241.0,Cluster-15176.1602,Cluster-15176.4024
GO:0070192	chromosome organization involved in meiosis	biological_process	6	Cluster-15176.1527,Cluster-15176.13542,Cluster-16241.0,Cluster-15176.4024,Cluster-15176.1602,Cluster-15176.14212
GO:0070193	synaptonemal complex organization	biological_process	6	Cluster-15176.4024,Cluster-15176.1602,Cluster-16241.0,Cluster-15176.14212,Cluster-15176.13542,Cluster-15176.1527
GO:0006629	lipid metabolic process	biological_process	275	Cluster-20115.0,Cluster-19734.0,Cluster-15176.6891,Cluster-15176.24242,Cluster-15176.13312,Cluster-15176.25218,Cluster-15176.6695,Cluster-15176.7282,Cluster-15176.25026,Cluster-15176.6177,Cluster-15176.4027,Cluster-15176.29505,Cluster-15176.10403,Cluster-15176.5514,Cluster-15176.24142,Cluster-15176.18596,Cluster-15176.7760,Cluster-15176.4396,Cluster-15176.16111,Cluster-15176.7778,Cluster-15176.87…
GO:0033180	proton-transporting V-type ATPase, V1 domain	cellular_component	9	Cluster-15176.23584,Cluster-15176.4711,Cluster-15176.5864,Cluster-15176.6738,Cluster-15176.17924,Cluster-15176.10060,Cluster-15176.17923,Cluster-15176.25828,Cluster-15176.7490
GO:0019203	carbohydrate phosphatase activity	molecular_function	9	Cluster-15176.28296,Cluster-15176.21298,Cluster-15176.21299,Cluster-15176.12361,Cluster-15176.21297,Cluster-11426.0,Cluster-15176.8719,Cluster-15176.7282,Cluster-15176.24754
GO:0050308	sugar-phosphatase activity	molecular_function	9	Cluster-11426.0,Cluster-15176.21297,Cluster-15176.12361,Cluster-15176.7282,Cluster-15176.24754,Cluster-15176.8719,Cluster-15176.21298,Cluster-15176.28296,Cluster-15176.21299
GO:0005129	granulocyte macrophage colony-stimulating factor receptor binding	molecular_function	3	Cluster-15176.15969,Cluster-15176.22316,Cluster-15176.20156
GO:0004871	signal transducer activity	molecular_function	104	Cluster-15176.11160,Cluster-15176.14632,Cluster-15176.9352,Cluster-15176.9821,Cluster-15832.0,Cluster-15176.25087,Cluster-17999.0,Cluster-15176.15833,Cluster-15176.12581,Cluster-19007.0,Cluster-15176.26785,Cluster-15176.28307,Cluster-15176.11829,Cluster-15176.21125,Cluster-15176.9143,Cluster-15176.5090,Cluster-15176.23634,Cluster-15176.15217,Cluster-15176.4792,Cluster-15176.19327,Cluster-15176.32…
GO:0030198	extracellular matrix organization	biological_process	5	Cluster-15176.22794,Cluster-15176.21093,Cluster-15176.22793,Cluster-18697.0,Cluster-15176.26037
GO:0043062	extracellular structure organization	biological_process	5	Cluster-15176.26037,Cluster-15176.22794,Cluster-18697.0,Cluster-15176.22793,Cluster-15176.21093
GO:0051716	cellular response to stimulus	biological_process	567	Cluster-15176.17588,Cluster-15176.23674,Cluster-15176.11142,Cluster-15176.19061,Cluster-15176.6138,Cluster-15176.20156,Cluster-15176.28834,Cluster-15176.10375,Cluster-15176.12514,Cluster-15176.1804,Cluster-15176.22312,Cluster-15176.3042,Cluster-15492.0,Cluster-15176.15728,Cluster-15176.27593,Cluster-15176.20911,Cluster-15176.17992,Cluster-15176.8501,Cluster-15176.15742,Cluster-15176.2230,Cluster-…
GO:0044700	single organism signaling	biological_process	425	Cluster-13453.0,Cluster-14952.0,Cluster-15176.10939,Cluster-15176.16407,Cluster-15176.11706,Cluster-15176.9086,Cluster-15176.21195,Cluster-15176.2857,Cluster-15176.9698,Cluster-15176.22203,Cluster-15176.24045,Cluster-15176.18342,Cluster-15176.20304,Cluster-15176.27613,Cluster-15176.17490,Cluster-15176.22316,Cluster-15176.14929,Cluster-15176.3074,Cluster-15176.10110,Cluster-15176.14656,Cluster-151…
GO:0031225	anchored component of membrane	cellular_component	6	Cluster-15176.26037,Cluster-15176.16125,Cluster-15176.22794,Cluster-15176.22793,Cluster-18697.0,Cluster-15176.21093
GO:0009214	cyclic nucleotide catabolic process	biological_process	2	Cluster-15176.2224,Cluster-15176.7133
GO:0015976	carbon utilization	biological_process	34	Cluster-15176.2687,Cluster-13633.0,Cluster-15176.22106,Cluster-15176.24754,Cluster-15176.8719,Cluster-15176.21297,Cluster-18713.0,Cluster-15176.12361,Cluster-15176.15059,Cluster-15176.15958,Cluster-15176.28211,Cluster-15176.15594,Cluster-15176.14827,Cluster-15176.17519,Cluster-15176.16338,Cluster-15176.7282,Cluster-15176.27804,Cluster-15176.10923,Cluster-11426.0,Cluster-15176.20142,Cluster-15176.…
GO:0010817	regulation of hormone levels	biological_process	34	Cluster-15176.7495,Cluster-15176.15754,Cluster-15176.2366,Cluster-15176.25218,Cluster-15176.16250,Cluster-15176.17457,Cluster-16550.1,Cluster-15176.6891,Cluster-15176.8216,Cluster-15176.7919,Cluster-15176.19659,Cluster-15176.19888,Cluster-15176.6177,Cluster-3896.0,Cluster-15176.25026,Cluster-15176.13146,Cluster-15176.15869,Cluster-15176.25219,Cluster-14192.0,Cluster-15192.0,Cluster-20190.0,Cluste…
GO:0034754	cellular hormone metabolic process	biological_process	34	Cluster-15176.25194,Cluster-15176.24638,Cluster-15176.11190,Cluster-15176.12006,Cluster-15176.4842,Cluster-20190.0,Cluster-15176.13370,Cluster-15176.26750,Cluster-15176.22895,Cluster-15176.1188,Cluster-3730.0,Cluster-15176.9754,Cluster-6530.0,Cluster-19448.0,Cluster-15176.8216,Cluster-16550.1,Cluster-15176.6891,Cluster-15176.2366,Cluster-15176.25218,Cluster-15176.16250,Cluster-15176.17457,Cluster…
GO:0042445	hormone metabolic process	biological_process	34	Cluster-3896.0,Cluster-15176.25026,Cluster-15176.13146,Cluster-15176.6177,Cluster-15192.0,Cluster-14192.0,Cluster-15176.25219,Cluster-15176.15869,Cluster-15176.19888,Cluster-15176.7919,Cluster-15176.19659,Cluster-15176.6891,Cluster-16550.1,Cluster-15176.8216,Cluster-15176.15754,Cluster-15176.7495,Cluster-15176.16250,Cluster-15176.17457,Cluster-15176.2366,Cluster-15176.25218,Cluster-15176.26750,Cl…
GO:0016053	organic acid biosynthetic process	biological_process	149	Cluster-15176.9082,Cluster-15176.6561,Cluster-15176.2033,Cluster-15176.16928,Cluster-15176.15166,Cluster-15176.17075,Cluster-15176.7869,Cluster-15176.16532,Cluster-15176.6531,Cluster-19049.0,Cluster-15176.13751,Cluster-15176.16081,Cluster-15176.3948,Cluster-15176.3709,Cluster-3893.0,Cluster-15176.26066,Cluster-15176.25821,Cluster-15176.20508,Cluster-15176.9617,Cluster-15176.27404,Cluster-15176.29…
GO:0046394	carboxylic acid biosynthetic process	biological_process	149	Cluster-15176.17443,Cluster-15176.14038,Cluster-15176.6473,Cluster-15176.25511,Cluster-15176.16468,Cluster-15176.4005,Cluster-15176.1921,Cluster-15176.10282,Cluster-15176.3038,Cluster-15176.17244,Cluster-15176.9886,Cluster-15176.6573,Cluster-15176.26482,Cluster-15176.30019,Cluster-15176.20475,Cluster-18736.0,Cluster-15176.8337,Cluster-15176.14682,Cluster-15176.18669,Cluster-15176.7434,Cluster-868…
GO:0010333	terpene synthase activity	molecular_function	8	Cluster-15176.24037,Cluster-15176.5591,Cluster-13261.0,Cluster-17497.1,Cluster-15176.6260,Cluster-15176.26747,Cluster-15176.3914,Cluster-15176.23325
GO:0000776	kinetochore	cellular_component	44	Cluster-15176.14562,Cluster-15176.23421,Cluster-15176.18344,Cluster-15176.24242,Cluster-15176.22371,Cluster-15176.19892,Cluster-15176.18779,Cluster-15176.9317,Cluster-15176.2093,Cluster-15176.15241,Cluster-15176.11569,Cluster-15176.25071,Cluster-15176.10360,Cluster-15176.19764,Cluster-15176.18894,Cluster-15176.25797,Cluster-15176.4842,Cluster-19225.0,Cluster-15176.7000,Cluster-15176.573,Cluster-1…
GO:0055114	oxidation-reduction process	biological_process	588	Cluster-15176.28992,Cluster-15176.29604,Cluster-19808.0,Cluster-15176.25511,Cluster-15176.6957,Cluster-15176.20698,Cluster-18760.0,Cluster-15176.10322,Cluster-15176.1921,Cluster-4978.0,Cluster-15176.4389,Cluster-15176.27805,Cluster-15176.22840,Cluster-15176.20239,Cluster-4551.0,Cluster-15176.12571,Cluster-15176.4728,Cluster-15176.17037,Cluster-15176.11217,Cluster-15176.19917,Cluster-15176.16608,C…
GO:0042967	acyl-carrier-protein biosynthetic process	biological_process	51	Cluster-3975.0,Cluster-19989.1,Cluster-7168.0,Cluster-15176.7568,Cluster-15176.3657,Cluster-3725.0,Cluster-15176.16995,Cluster-15176.7864,Cluster-15176.20012,Cluster-11115.1,Cluster-15176.13866,Cluster-15176.23168,Cluster-15176.18042,Cluster-15176.6735,Cluster-15176.3263,Cluster-15176.24910,Cluster-4007.0,Cluster-15176.17259,Cluster-14996.1,Cluster-15176.26100,Cluster-15176.10175,Cluster-19395.0,…
GO:0003727	single-stranded RNA binding	molecular_function	1	Cluster-15176.14738
GO:0006040	amino sugar metabolic process	biological_process	15	Cluster-15176.15079,Cluster-16755.0,Cluster-15176.28298,Cluster-15176.20475,Cluster-15176.8337,Cluster-14924.0,Cluster-15176.16221,Cluster-15176.27289,Cluster-15176.16385,Cluster-15176.23453,Cluster-15176.4454,Cluster-15176.18477,Cluster-15176.12584,Cluster-17089.0,Cluster-15176.6089
GO:0098687	chromosomal region	cellular_component	60	Cluster-15176.16198,Cluster-15176.24717,Cluster-15176.19406,Cluster-15176.12073,Cluster-15176.25661,Cluster-15176.18669,Cluster-15176.15494,Cluster-15176.14013,Cluster-15176.12114,Cluster-15176.15743,Cluster-15176.28669,Cluster-15176.19914,Cluster-15176.15936,Cluster-15176.28516,Cluster-15176.21587,Cluster-15176.15744,Cluster-15176.13543,Cluster-15176.19150,Cluster-15176.15242,Cluster-15176.4178,…
GO:0009308	amine metabolic process	biological_process	76	Cluster-15176.7971,Cluster-15176.24804,Cluster-15176.27828,Cluster-15176.17443,Cluster-15176.6473,Cluster-15176.25511,Cluster-15176.30019,Cluster-15176.20475,Cluster-15176.15566,Cluster-15176.8337,Cluster-18736.0,Cluster-15176.23678,Cluster-3730.0,Cluster-15176.17124,Cluster-15176.26482,Cluster-15176.13904,Cluster-5091.0,Cluster-15176.25514,Cluster-15176.14334,Cluster-15176.17457,Cluster-15176.21…
GO:0003854	3-beta-hydroxy-delta5-steroid dehydrogenase activity	molecular_function	32	Cluster-15176.7495,Cluster-15176.15754,Cluster-15176.25218,Cluster-15176.2366,Cluster-15176.17457,Cluster-15176.16250,Cluster-16550.1,Cluster-15176.6891,Cluster-15176.8216,Cluster-15176.19659,Cluster-15176.7919,Cluster-15176.19888,Cluster-15176.6177,Cluster-15176.25026,Cluster-15176.13146,Cluster-3896.0,Cluster-15176.15869,Cluster-15192.0,Cluster-15176.25219,Cluster-14192.0,Cluster-20190.0,Cluste…
GO:0008207	C21-steroid hormone metabolic process	biological_process	32	Cluster-15176.24638,Cluster-15176.25194,Cluster-20190.0,Cluster-15176.11190,Cluster-15176.4842,Cluster-15176.12006,Cluster-15176.13370,Cluster-15176.22895,Cluster-15176.26750,Cluster-19448.0,Cluster-6530.0,Cluster-15176.1188,Cluster-16550.1,Cluster-15176.6891,Cluster-15176.8216,Cluster-15176.7495,Cluster-15176.15754,Cluster-15176.25218,Cluster-15176.2366,Cluster-15176.17457,Cluster-15176.16250,Cl…
GO:0008209	androgen metabolic process	biological_process	32	Cluster-15176.13370,Cluster-15176.22895,Cluster-15176.26750,Cluster-19448.0,Cluster-6530.0,Cluster-15176.1188,Cluster-15176.24638,Cluster-15176.25194,Cluster-20190.0,Cluster-15176.11190,Cluster-15176.4842,Cluster-15176.12006,Cluster-15176.6177,Cluster-15176.13146,Cluster-15176.25026,Cluster-3896.0,Cluster-15176.15869,Cluster-15176.25219,Cluster-15192.0,Cluster-14192.0,Cluster-15176.19659,Cluster-…
GO:0008210	estrogen metabolic process	biological_process	32	Cluster-15176.1188,Cluster-6530.0,Cluster-19448.0,Cluster-15176.13370,Cluster-15176.26750,Cluster-15176.22895,Cluster-15176.11190,Cluster-15176.12006,Cluster-15176.4842,Cluster-20190.0,Cluster-15176.24638,Cluster-15176.25194,Cluster-15176.7919,Cluster-15176.19659,Cluster-15176.19888,Cluster-15176.15869,Cluster-14192.0,Cluster-15192.0,Cluster-15176.25219,Cluster-15176.6177,Cluster-3896.0,Cluster-1…
GO:0016229	steroid dehydrogenase activity	molecular_function	32	Cluster-15176.4842,Cluster-15176.12006,Cluster-15176.11190,Cluster-20190.0,Cluster-15176.25194,Cluster-15176.24638,Cluster-15176.1188,Cluster-19448.0,Cluster-6530.0,Cluster-15176.22895,Cluster-15176.26750,Cluster-15176.13370,Cluster-15176.17457,Cluster-15176.16250,Cluster-15176.25218,Cluster-15176.2366,Cluster-15176.15754,Cluster-15176.7495,Cluster-15176.8216,Cluster-15176.6891,Cluster-16550.1,Cl…
GO:0033764	steroid dehydrogenase activity, acting on the CH-OH group of donors, NAD or NADP as acceptor	molecular_function	32	Cluster-15176.8216,Cluster-15176.6891,Cluster-16550.1,Cluster-15176.17457,Cluster-15176.16250,Cluster-15176.25218,Cluster-15176.2366,Cluster-15176.15754,Cluster-15176.7495,Cluster-15176.25219,Cluster-15192.0,Cluster-14192.0,Cluster-15176.15869,Cluster-15176.25026,Cluster-15176.13146,Cluster-3896.0,Cluster-15176.6177,Cluster-15176.19888,Cluster-15176.19659,Cluster-15176.7919,Cluster-15176.25194,Cl…
GO:0016813	hydrolase activity, acting on carbon-nitrogen (but not peptide) bonds, in linear amidines	molecular_function	4	Cluster-15176.28660,Cluster-15176.16618,Cluster-15176.6489,Cluster-15176.7067
GO:0006814	sodium ion transport	biological_process	51	Cluster-15176.9802,Cluster-15176.15385,Cluster-18168.0,Cluster-15176.14530,Cluster-15176.29391,Cluster-15176.24193,Cluster-15176.19311,Cluster-15176.31481,Cluster-15176.17052,Cluster-15176.24278,Cluster-15176.24718,Cluster-15176.21294,Cluster-15176.15865,Cluster-15176.6965,Cluster-15176.6449,Cluster-15176.14084,Cluster-15176.2144,Cluster-15176.14388,Cluster-15176.853,Cluster-15176.23834,Cluster-1…
GO:0005777	peroxisome	cellular_component	14	Cluster-15176.4658,Cluster-15176.22456,Cluster-15176.26308,Cluster-15176.6358,Cluster-15176.11979,Cluster-15176.3905,Cluster-15176.19275,Cluster-15176.19694,Cluster-15176.28296,Cluster-15176.7508,Cluster-15176.4185,Cluster-15176.7529,Cluster-15176.1474,Cluster-14752.0
GO:0042579	microbody	cellular_component	14	Cluster-15176.11979,Cluster-15176.3905,Cluster-15176.6358,Cluster-15176.26308,Cluster-15176.22456,Cluster-15176.4658,Cluster-15176.1474,Cluster-15176.7529,Cluster-14752.0,Cluster-15176.28296,Cluster-15176.19694,Cluster-15176.19275,Cluster-15176.4185,Cluster-15176.7508
GO:0003899	DNA-directed RNA polymerase activity	molecular_function	62	Cluster-15176.14772,Cluster-15176.19944,Cluster-15176.1551,Cluster-15176.26867,Cluster-15176.3771,Cluster-15176.8987,Cluster-13453.0,Cluster-15176.11250,Cluster-15176.3020,Cluster-15176.5656,Cluster-15176.8434,Cluster-15176.27162,Cluster-15176.21396,Cluster-15176.24978,Cluster-15176.20560,Cluster-15176.13773,Cluster-15176.4751,Cluster-15176.10583,Cluster-15176.8080,Cluster-15176.26308,Cluster-151…
GO:1901136	carbohydrate derivative catabolic process	biological_process	23	Cluster-15176.9617,Cluster-15176.12529,Cluster-15176.16379,Cluster-15176.7133,Cluster-15176.8841,Cluster-15176.10986,Cluster-15176.15949,Cluster-15176.12442,Cluster-14924.0,Cluster-15176.15079,Cluster-16755.0,Cluster-15176.10605,Cluster-15176.6125,Cluster-15176.16532,Cluster-15176.23453,Cluster-15176.4454,Cluster-15176.17843,Cluster-15176.6019,Cluster-15176.16221,Cluster-15176.17223,Cluster-15176…
GO:0004665	prephenate dehydrogenase (NADP+) activity	molecular_function	3	Cluster-15176.10986,Cluster-15176.16532,Cluster-15176.9617
GO:0008977	prephenate dehydrogenase activity	molecular_function	3	Cluster-15176.10986,Cluster-15176.9617,Cluster-15176.16532
GO:0000902	cell morphogenesis	biological_process	27	Cluster-15176.23012,Cluster-15176.14013,Cluster-15176.6209,Cluster-15176.20509,Cluster-15176.22751,Cluster-15176.16150,Cluster-15176.2349,Cluster-15176.12882,Cluster-15176.24189,Cluster-15176.7592,Cluster-15176.17416,Cluster-15176.3460,Cluster-15176.16148,Cluster-15176.12805,Cluster-15176.25474,Cluster-15176.2610,Cluster-15176.5044,Cluster-15176.29529,Cluster-15176.11988,Cluster-15176.27806,Clust…
GO:0032989	cellular component morphogenesis	biological_process	27	Cluster-15176.24189,Cluster-15176.12882,Cluster-15176.2349,Cluster-15176.17416,Cluster-15176.7592,Cluster-15176.16150,Cluster-15176.22751,Cluster-15176.6209,Cluster-15176.20509,Cluster-15176.23012,Cluster-15176.14013,Cluster-15176.11989,Cluster-15176.10026,Cluster-15176.21978,Cluster-15176.14355,Cluster-15176.27806,Cluster-15176.6597,Cluster-15176.11988,Cluster-15176.23474,Cluster-15176.29714,Clu…
GO:0030515	snoRNA binding	molecular_function	2	Cluster-15176.29154,Cluster-15176.17640
GO:0072588	box H/ACA RNP complex	cellular_component	2	Cluster-15176.29154,Cluster-15176.17640
GO:0004347	glucose-6-phosphate isomerase activity	molecular_function	6	Cluster-14136.0,Cluster-15176.29058,Cluster-15176.12868,Cluster-15176.20098,Cluster-15176.23189,Cluster-15176.16452
GO:0051537	2 iron, 2 sulfur cluster binding	molecular_function	15	Cluster-15176.19233,Cluster-15176.14277,Cluster-18661.0,Cluster-15176.4028,Cluster-15176.19777,Cluster-15176.20633,Cluster-15176.25743,Cluster-15176.12900,Cluster-15176.24620,Cluster-15176.12571,Cluster-15176.26864,Cluster-15176.7319,Cluster-15176.7320,Cluster-15176.26865,Cluster-15176.5641
GO:0046983	protein dimerization activity	molecular_function	119	Cluster-15176.14777,Cluster-15176.11528,Cluster-15176.25062,Cluster-15176.10376,Cluster-15176.4343,Cluster-16021.0,Cluster-15176.13542,Cluster-19806.0,Cluster-15176.9354,Cluster-15176.23660,Cluster-15176.27013,Cluster-15176.11214,Cluster-15176.17857,Cluster-15176.25393,Cluster-19717.0,Cluster-15176.14413,Cluster-15176.14238,Cluster-15176.7083,Cluster-15176.15533,Cluster-15176.25328,Cluster-4961.1…
GO:0016782	transferase activity, transferring sulfur-containing groups	molecular_function	9	Cluster-15176.17463,Cluster-15176.25551,Cluster-15176.25561,Cluster-15176.18802,Cluster-15176.17465,Cluster-15176.16444,Cluster-15176.7947,Cluster-15176.14818,Cluster-15176.17464
GO:0016746	transferase activity, transferring acyl groups	molecular_function	106	Cluster-15176.20012,Cluster-15176.9961,Cluster-11115.1,Cluster-15176.20570,Cluster-7168.0,Cluster-15176.3657,Cluster-3725.0,Cluster-15176.7864,Cluster-15176.17761,Cluster-15176.20241,Cluster-15176.6528,Cluster-15176.13924,Cluster-19426.0,Cluster-4007.0,Cluster-15176.22273,Cluster-15176.24910,Cluster-4477.0,Cluster-15176.10728,Cluster-15176.5443,Cluster-15176.13446,Cluster-15176.26100,Cluster-1939…
GO:0016989	sigma factor antagonist activity	molecular_function	2	Cluster-15176.2964,Cluster-15176.5925
GO:0004869	cysteine-type endopeptidase inhibitor activity	molecular_function	5	Cluster-15176.733,Cluster-15176.30872,Cluster-9958.0,Cluster-15176.16524,Cluster-15176.3538
GO:0005375	copper ion transmembrane transporter activity	molecular_function	7	Cluster-15170.0,Cluster-15176.26981,Cluster-15176.14817,Cluster-15176.3054,Cluster-15176.10175,Cluster-15176.14514,Cluster-15176.3074
GO:0035434	copper ion transmembrane transport	biological_process	7	Cluster-15176.26981,Cluster-15170.0,Cluster-15176.3074,Cluster-15176.3054,Cluster-15176.14817,Cluster-15176.14514,Cluster-15176.10175
GO:0004817	cysteine-tRNA ligase activity	molecular_function	2	Cluster-15176.8130,Cluster-15176.5292
GO:0006423	cysteinyl-tRNA aminoacylation	biological_process	2	Cluster-15176.5292,Cluster-15176.8130
GO:0046332	SMAD binding	molecular_function	4	Cluster-15176.6834,Cluster-15176.29610,Cluster-15176.25110,Cluster-15176.22679
GO:0006558	L-phenylalanine metabolic process	biological_process	26	Cluster-15176.21830,Cluster-15176.7310,Cluster-15176.25821,Cluster-15176.17443,Cluster-15176.6089,Cluster-15176.6473,Cluster-15176.9617,Cluster-15176.6672,Cluster-15176.12584,Cluster-15176.16123,Cluster-5091.0,Cluster-15176.24804,Cluster-15176.10986,Cluster-15176.11414,Cluster-15176.6471,Cluster-15176.16385,Cluster-15176.6121,Cluster-15176.26785,Cluster-17089.0,Cluster-15176.17974,Cluster-15176.1…
GO:1902221	erythrose 4-phosphate/phosphoenolpyruvate family amino acid metabolic process	biological_process	26	Cluster-15176.21830,Cluster-15176.25821,Cluster-15176.7310,Cluster-15176.6672,Cluster-15176.6473,Cluster-15176.9617,Cluster-15176.6089,Cluster-15176.12584,Cluster-15176.17443,Cluster-15176.24804,Cluster-15176.16123,Cluster-5091.0,Cluster-15176.10986,Cluster-15176.11414,Cluster-15176.6121,Cluster-15176.26785,Cluster-15176.6471,Cluster-15176.16385,Cluster-17089.0,Cluster-15176.17974,Cluster-15176.1…
GO:0006026	aminoglycan catabolic process	biological_process	15	Cluster-16755.0,Cluster-15176.15079,Cluster-15176.10605,Cluster-15176.28298,Cluster-15176.6019,Cluster-15176.15949,Cluster-15176.16221,Cluster-14924.0,Cluster-15176.17223,Cluster-15176.16379,Cluster-15176.23453,Cluster-15176.4454,Cluster-15176.8841,Cluster-15176.17843,Cluster-15176.12529
GO:0023051	regulation of signaling	biological_process	29	Cluster-15176.24507,Cluster-15176.15744,Cluster-15176.14306,Cluster-15176.8361,Cluster-15176.15728,Cluster-15176.23741,Cluster-15176.23634,Cluster-18390.0,Cluster-15176.11985,Cluster-15176.23676,Cluster-15176.16967,Cluster-15176.16303,Cluster-15176.3261,Cluster-15176.15357,Cluster-15176.26820,Cluster-15176.20051,Cluster-15176.21595,Cluster-15176.28091,Cluster-15176.3256,Cluster-15176.28440,Cluste…
GO:0006359	regulation of transcription from RNA polymerase III promoter	biological_process	6	Cluster-15176.4791,Cluster-15176.24629,Cluster-15176.12785,Cluster-15176.13305,Cluster-3795.0,Cluster-15176.13218
GO:0034212	peptide N-acetyltransferase activity	molecular_function	6	Cluster-15176.22449,Cluster-15176.17259,Cluster-15176.13866,Cluster-15176.14715,Cluster-15176.3460,Cluster-15176.24213
GO:0061733	peptide-lysine-N-acetyltransferase activity	molecular_function	6	Cluster-15176.17259,Cluster-15176.13866,Cluster-15176.24213,Cluster-15176.3460,Cluster-15176.14715,Cluster-15176.22449
GO:0000940	condensed chromosome outer kinetochore	cellular_component	34	Cluster-15176.12114,Cluster-15176.28669,Cluster-15176.15743,Cluster-15176.19914,Cluster-15176.24717,Cluster-15176.19406,Cluster-15176.25661,Cluster-15176.18669,Cluster-15176.12073,Cluster-15176.15494,Cluster-15176.15744,Cluster-15176.13543,Cluster-15176.28516,Cluster-15176.21587,Cluster-15176.4178,Cluster-15176.13134,Cluster-15176.17484,Cluster-19225.0,Cluster-15176.4842,Cluster-15176.573,Cluster…
GO:0044702	single organism reproductive process	biological_process	27	Cluster-15176.26037,Cluster-15176.5426,Cluster-15176.15440,Cluster-15176.9640,Cluster-15176.15533,Cluster-16701.0,Cluster-9590.0,Cluster-15176.1216,Cluster-15176.19807,Cluster-15176.24248,Cluster-15176.26988,Cluster-15176.28952,Cluster-15176.7709,Cluster-15176.21049,Cluster-15176.13421,Cluster-15176.13542,Cluster-14619.0,Cluster-15176.9807,Cluster-15176.8232,Cluster-15176.2206,Cluster-15176.13761…
GO:0045088	regulation of innate immune response	biological_process	3	Cluster-15176.480,Cluster-15176.14004,Cluster-15176.11371
GO:0015144	carbohydrate transmembrane transporter activity	molecular_function	18	Cluster-15176.13921,Cluster-15176.20205,Cluster-15176.13794,Cluster-15176.29505,Cluster-15176.5154,Cluster-15176.28133,Cluster-15176.14688,Cluster-15176.6731,Cluster-15176.28282,Cluster-15176.27887,Cluster-15176.27162,Cluster-15176.4611,Cluster-15176.1532,Cluster-15176.24259,Cluster-15176.16434,Cluster-15176.28230,Cluster-15176.6815,Cluster-15176.28029
GO:1901476	carbohydrate transporter activity	molecular_function	18	Cluster-15176.28230,Cluster-15176.16434,Cluster-15176.24259,Cluster-15176.1532,Cluster-15176.4611,Cluster-15176.28029,Cluster-15176.6815,Cluster-15176.28282,Cluster-15176.6731,Cluster-15176.14688,Cluster-15176.27162,Cluster-15176.27887,Cluster-15176.28133,Cluster-15176.5154,Cluster-15176.20205,Cluster-15176.13921,Cluster-15176.29505,Cluster-15176.13794
GO:0006597	spermine biosynthetic process	biological_process	4	Cluster-15176.3026,Cluster-15176.3303,Cluster-16028.0,Cluster-15176.16591
GO:0008215	spermine metabolic process	biological_process	4	Cluster-15176.16591,Cluster-16028.0,Cluster-15176.3303,Cluster-15176.3026
GO:0006397	mRNA processing	biological_process	51	Cluster-15176.3911,Cluster-15176.25781,Cluster-15176.11776,Cluster-15176.9217,Cluster-20201.0,Cluster-15176.6189,Cluster-15176.13529,Cluster-15176.22956,Cluster-15176.28867,Cluster-15176.7083,Cluster-15176.10293,Cluster-15176.25292,Cluster-15176.6685,Cluster-15176.17097,Cluster-15176.19435,Cluster-15176.28241,Cluster-15176.1015,Cluster-15176.24242,Cluster-15176.17103,Cluster-15176.10829,Cluster-1…
GO:0051213	dioxygenase activity	molecular_function	23	Cluster-15176.14494,Cluster-15176.6954,Cluster-15176.13914,Cluster-15176.13752,Cluster-15176.23959,Cluster-15948.0,Cluster-15176.17974,Cluster-15176.2203,Cluster-15176.13750,Cluster-15176.28516,Cluster-16463.0,Cluster-15176.9494,Cluster-15176.15963,Cluster-15176.23124,Cluster-15176.8207,Cluster-15176.13912,Cluster-15176.23122,Cluster-15176.6089,Cluster-15176.22073,Cluster-15176.18612,Cluster-1517…
GO:0009309	amine biosynthetic process	biological_process	30	Cluster-15176.16591,Cluster-15176.7310,Cluster-15176.25821,Cluster-15176.21830,Cluster-15176.12584,Cluster-15176.3303,Cluster-15176.6473,Cluster-15176.6672,Cluster-15176.9617,Cluster-15176.17443,Cluster-15176.24804,Cluster-15176.16123,Cluster-5091.0,Cluster-15176.6489,Cluster-15176.10986,Cluster-15176.11414,Cluster-15176.26785,Cluster-15176.6121,Cluster-15176.16385,Cluster-15176.6471,Cluster-1517…
GO:0042401	cellular biogenic amine biosynthetic process	biological_process	30	Cluster-15176.10986,Cluster-15176.11414,Cluster-15176.24804,Cluster-15176.16123,Cluster-5091.0,Cluster-15176.6489,Cluster-15176.12584,Cluster-15176.3303,Cluster-15176.6473,Cluster-15176.6672,Cluster-15176.9617,Cluster-15176.17443,Cluster-15176.16591,Cluster-15176.25821,Cluster-15176.7310,Cluster-15176.21830,Cluster-18736.0,Cluster-15176.9302,Cluster-15176.8337,Cluster-16028.0,Cluster-15176.30019,…
GO:0016892	endoribonuclease activity, producing 3'-phosphomonoesters	molecular_function	3	Cluster-15227.0,Cluster-15176.12169,Cluster-15176.7003
GO:0044428	nuclear part	cellular_component	274	Cluster-15176.7870,Cluster-15176.3670,Cluster-15176.19435,Cluster-15176.21396,Cluster-15176.19892,Cluster-15176.13348,Cluster-15176.17052,Cluster-15176.12531,Cluster-15176.13218,Cluster-15176.1551,Cluster-15176.9317,Cluster-15176.18779,Cluster-15861.0,Cluster-15176.10546,Cluster-19302.0,Cluster-14906.0,Cluster-15176.26308,Cluster-15176.6032,Cluster-15176.23209,Cluster-15176.8080,Cluster-15176.279…
GO:0009507	chloroplast	cellular_component	12	Cluster-15176.25648,Cluster-15176.14471,Cluster-15176.12625,Cluster-15176.4954,Cluster-15176.14715,Cluster-15176.28333,Cluster-15818.0,Cluster-15176.24215,Cluster-15176.10229,Cluster-15176.16317,Cluster-15176.11153,Cluster-15176.15692
GO:0009536	plastid	cellular_component	12	Cluster-15176.4954,Cluster-15176.28333,Cluster-15176.14715,Cluster-15818.0,Cluster-15176.25648,Cluster-15176.14471,Cluster-15176.12625,Cluster-15176.11153,Cluster-15176.15692,Cluster-15176.10229,Cluster-15176.24215,Cluster-15176.16317
GO:0043066	negative regulation of apoptotic process	biological_process	9	Cluster-15176.13041,Cluster-15176.24899,Cluster-15176.20399,Cluster-15176.18220,Cluster-15176.26129,Cluster-15176.4407,Cluster-15176.28298,Cluster-14812.0,Cluster-15176.2114
GO:0043069	negative regulation of programmed cell death	biological_process	9	Cluster-15176.2114,Cluster-14812.0,Cluster-15176.28298,Cluster-15176.4407,Cluster-15176.18220,Cluster-15176.26129,Cluster-15176.20399,Cluster-15176.24899,Cluster-15176.13041
GO:0060548	negative regulation of cell death	biological_process	9	Cluster-15176.24899,Cluster-15176.13041,Cluster-15176.4407,Cluster-15176.18220,Cluster-15176.26129,Cluster-15176.20399,Cluster-14812.0,Cluster-15176.28298,Cluster-15176.2114
GO:0019438	aromatic compound biosynthetic process	biological_process	817	Cluster-15176.29068,Cluster-15176.15872,Cluster-17945.0,Cluster-17885.0,Cluster-15176.12484,Cluster-15176.22877,Cluster-15176.6497,Cluster-15176.22461,Cluster-15176.8076,Cluster-15176.9665,Cluster-15176.2691,Cluster-15176.22403,Cluster-15176.4882,Cluster-15176.8669,Cluster-15176.10745,Cluster-15176.23981,Cluster-15176.17223,Cluster-15176.22711,Cluster-15176.24271,Cluster-19700.0,Cluster-15176.199…
GO:0048511	rhythmic process	biological_process	6	Cluster-15176.14655,Cluster-15176.19150,Cluster-15176.14632,Cluster-18806.0,Cluster-15176.5417,Cluster-15176.14656
GO:0006879	cellular iron ion homeostasis	biological_process	5	Cluster-18728.0,Cluster-15176.20586,Cluster-15176.15554,Cluster-15176.6728,Cluster-15176.27491
GO:0055072	iron ion homeostasis	biological_process	5	Cluster-15176.20586,Cluster-18728.0,Cluster-15176.27491,Cluster-15176.6728,Cluster-15176.15554
GO:0032886	regulation of microtubule-based process	biological_process	14	Cluster-15176.3194,Cluster-15176.573,Cluster-15176.21587,Cluster-15176.4842,Cluster-15176.18344,Cluster-15176.30740,Cluster-15176.22887,Cluster-15176.29714,Cluster-15176.6004,Cluster-15176.15744,Cluster-15176.29529,Cluster-15176.18669,Cluster-15176.22371,Cluster-15176.19914
GO:0070507	regulation of microtubule cytoskeleton organization	biological_process	14	Cluster-15176.29529,Cluster-15176.18669,Cluster-15176.22371,Cluster-15176.19914,Cluster-15176.573,Cluster-15176.3194,Cluster-15176.21587,Cluster-15176.18344,Cluster-15176.4842,Cluster-15176.30740,Cluster-15176.29714,Cluster-15176.22887,Cluster-15176.15744,Cluster-15176.6004
GO:0043666	regulation of phosphoprotein phosphatase activity	biological_process	2	Cluster-15176.10842,Cluster-17560.0
GO:0000152	nuclear ubiquitin ligase complex	cellular_component	61	Cluster-8215.0,Cluster-15176.9470,Cluster-15176.3561,Cluster-16490.0,Cluster-15176.7358,Cluster-15176.26001,Cluster-15176.1688,Cluster-15176.17173,Cluster-15176.12217,Cluster-15176.804,Cluster-15176.8859,Cluster-15176.10546,Cluster-15861.0,Cluster-15176.9273,Cluster-15176.10477,Cluster-15176.4949,Cluster-15176.12884,Cluster-15176.1863,Cluster-15176.17020,Cluster-15176.13337,Cluster-15176.13348,Cl…
GO:0005680	anaphase-promoting complex	cellular_component	61	Cluster-15176.12377,Cluster-18111.0,Cluster-15176.9974,Cluster-15176.5933,Cluster-15176.15707,Cluster-15176.28952,Cluster-15176.7793,Cluster-15176.19402,Cluster-15176.24105,Cluster-15176.10073,Cluster-15176.14037,Cluster-15176.15636,Cluster-15176.6481,Cluster-15176.5407,Cluster-16326.0,Cluster-15176.2967,Cluster-15176.9035,Cluster-15176.15775,Cluster-15176.8908,Cluster-19691.0,Cluster-18215.0,Clu…
GO:0031461	cullin-RING ubiquitin ligase complex	cellular_component	61	Cluster-15176.29957,Cluster-15176.3350,Cluster-15176.30137,Cluster-15176.20677,Cluster-15176.16083,Cluster-15176.10838,Cluster-15176.12105,Cluster-15176.9886,Cluster-15176.5132,Cluster-18215.0,Cluster-19691.0,Cluster-15176.8908,Cluster-15176.2967,Cluster-16326.0,Cluster-15176.9035,Cluster-15176.15775,Cluster-15176.12233,Cluster-15176.10073,Cluster-15176.19402,Cluster-15176.7793,Cluster-15176.2410…
GO:2000026	regulation of multicellular organismal development	biological_process	9	Cluster-15176.10618,Cluster-15176.15740,Cluster-15176.16537,Cluster-15176.15592,Cluster-15176.11985,Cluster-15176.18612,Cluster-15176.14306,Cluster-15176.15742,Cluster-15176.14562
GO:0042113	B cell activation	biological_process	1	Cluster-15176.16363
GO:0005185	neurohypophyseal hormone activity	molecular_function	4	Cluster-15176.8170,Cluster-15176.20711,Cluster-15176.14135,Cluster-15176.21195
GO:0004420	hydroxymethylglutaryl-CoA reductase (NADPH) activity	molecular_function	2	Cluster-15176.15599,Cluster-15176.15598
GO:0007339	binding of sperm to zona pellucida	biological_process	2	Cluster-15176.28952,Cluster-15176.21570
GO:0009988	cell-cell recognition	biological_process	2	Cluster-15176.28952,Cluster-15176.21570
GO:0035036	sperm-egg recognition	biological_process	2	Cluster-15176.21570,Cluster-15176.28952
GO:0004970	ionotropic glutamate receptor activity	molecular_function	8	Cluster-15176.4720,Cluster-14952.0,Cluster-15176.11706,Cluster-15176.29013,Cluster-15176.11504,Cluster-15176.27129,Cluster-15176.24708,Cluster-15176.26785
GO:0008066	glutamate receptor activity	molecular_function	8	Cluster-14952.0,Cluster-15176.11706,Cluster-15176.4720,Cluster-15176.11504,Cluster-15176.27129,Cluster-15176.26785,Cluster-15176.24708,Cluster-15176.29013
GO:0002263	cell activation involved in immune response	biological_process	1	Cluster-15176.21418
GO:0002274	myeloid leukocyte activation	biological_process	1	Cluster-15176.21418
GO:0002275	myeloid cell activation involved in immune response	biological_process	1	Cluster-15176.21418
GO:0002279	mast cell activation involved in immune response	biological_process	1	Cluster-15176.21418
GO:0002366	leukocyte activation involved in immune response	biological_process	1	Cluster-15176.21418
GO:0002444	myeloid leukocyte mediated immunity	biological_process	1	Cluster-15176.21418
GO:0002448	mast cell mediated immunity	biological_process	1	Cluster-15176.21418
GO:0032418	lysosome localization	biological_process	1	Cluster-15176.21418
GO:0043299	leukocyte degranulation	biological_process	1	Cluster-15176.21418
GO:0043303	mast cell degranulation	biological_process	1	Cluster-15176.21418
GO:0045055	regulated secretory pathway	biological_process	1	Cluster-15176.21418
GO:0045576	mast cell activation	biological_process	1	Cluster-15176.21418
GO:0006298	mismatch repair	biological_process	12	Cluster-15176.10448,Cluster-15176.19607,Cluster-15176.19119,Cluster-15176.8164,Cluster-15176.4759,Cluster-15176.22329,Cluster-15176.299,Cluster-15176.25061,Cluster-15176.19892,Cluster-15176.3273,Cluster-15176.6919,Cluster-15176.27112
GO:0051188	cofactor biosynthetic process	biological_process	122	Cluster-15176.17301,Cluster-15176.25060,Cluster-15176.25775,Cluster-15176.16568,Cluster-15176.28561,Cluster-15176.20566,Cluster-15176.4310,Cluster-15176.14388,Cluster-15176.15805,Cluster-15176.24841,Cluster-15176.18880,Cluster-15176.15685,Cluster-15176.11540,Cluster-15176.18751,Cluster-15176.16385,Cluster-15176.21201,Cluster-15176.20275,Cluster-17089.0,Cluster-15176.27574,Cluster-15176.7995,Clust…
GO:0004312	fatty acid synthase activity	molecular_function	10	Cluster-15176.16995,Cluster-7168.0,Cluster-11115.1,Cluster-16073.0,Cluster-3975.0,Cluster-19395.0,Cluster-19989.1,Cluster-15176.2972,Cluster-15176.24983,Cluster-15176.2805
GO:0005835	fatty acid synthase complex	cellular_component	10	Cluster-11115.1,Cluster-7168.0,Cluster-15176.16995,Cluster-19989.1,Cluster-19395.0,Cluster-15176.24983,Cluster-15176.2972,Cluster-3975.0,Cluster-16073.0,Cluster-15176.2805
GO:0042752	regulation of circadian rhythm	biological_process	1	Cluster-18806.0
GO:0042754	negative regulation of circadian rhythm	biological_process	1	Cluster-18806.0
GO:0008509	anion transmembrane transporter activity	molecular_function	38	Cluster-15176.24719,Cluster-15176.21136,Cluster-15176.28786,Cluster-15176.4816,Cluster-15176.10908,Cluster-15176.14833,Cluster-15176.24072,Cluster-15176.19159,Cluster-15176.5688,Cluster-15176.22578,Cluster-15176.2021,Cluster-15176.21595,Cluster-15176.6696,Cluster-15176.11536,Cluster-15176.16817,Cluster-15176.9541,Cluster-15176.2427,Cluster-15176.853,Cluster-15176.9998,Cluster-15176.5154,Cluster-1…
GO:0000003	reproduction	biological_process	70	Cluster-15176.8232,Cluster-15176.15241,Cluster-15176.2940,Cluster-15176.14306,Cluster-15176.2430,Cluster-15176.21570,Cluster-15176.5426,Cluster-15176.9253,Cluster-15176.1602,Cluster-15176.19807,Cluster-15176.6875,Cluster-15176.9143,Cluster-15176.21368,Cluster-15176.13761,Cluster-15176.1527,Cluster-15176.24629,Cluster-15176.15743,Cluster-15176.19914,Cluster-15176.9640,Cluster-15176.25011,Cluster-1…
GO:0042720	mitochondrial inner membrane peptidase complex	cellular_component	4	Cluster-15176.14328,Cluster-15176.10049,Cluster-15176.7109,Cluster-15176.19677
GO:0016842	amidine-lyase activity	molecular_function	3	Cluster-15176.25285,Cluster-15176.3542,Cluster-15176.26237
GO:0050662	coenzyme binding	molecular_function	171	Cluster-15176.19764,Cluster-14192.0,Cluster-15176.25775,Cluster-15176.27886,Cluster-15176.25306,Cluster-15176.15527,Cluster-15176.10067,Cluster-15176.19888,Cluster-20131.0,Cluster-15176.19659,Cluster-15176.15893,Cluster-15176.6852,Cluster-18732.1,Cluster-15176.11517,Cluster-15176.16927,Cluster-15176.13074,Cluster-15176.12458,Cluster-15176.16593,Cluster-15176.6125,Cluster-19207.0,Cluster-15176.108…
GO:0015098	molybdate ion transmembrane transporter activity	molecular_function	5	Cluster-15176.21595,Cluster-20205.0,Cluster-15176.6736,Cluster-15176.5716,Cluster-15176.14833
GO:0015689	molybdate ion transport	biological_process	5	Cluster-15176.21595,Cluster-20205.0,Cluster-15176.5716,Cluster-15176.6736,Cluster-15176.14833
GO:0016151	nickel cation binding	molecular_function	17	Cluster-15176.14922,Cluster-15176.10546,Cluster-15176.29957,Cluster-15176.16094,Cluster-15176.15768,Cluster-15176.5804,Cluster-15176.25728,Cluster-15176.4751,Cluster-15176.16983,Cluster-15176.15707,Cluster-15176.13348,Cluster-15176.7718,Cluster-15176.17020,Cluster-15176.10883,Cluster-15176.4256,Cluster-15176.2712,Cluster-15176.14343
GO:0016799	hydrolase activity, hydrolyzing N-glycosyl compounds	molecular_function	8	Cluster-19894.0,Cluster-15176.6990,Cluster-15176.1542,Cluster-15176.3807,Cluster-18218.0,Cluster-14556.0,Cluster-15176.11151,Cluster-15176.8377
GO:0006576	cellular biogenic amine metabolic process	biological_process	70	Cluster-15176.24804,Cluster-15176.7971,Cluster-15176.27828,Cluster-15176.6473,Cluster-15176.25511,Cluster-15176.17443,Cluster-18736.0,Cluster-15176.8337,Cluster-15176.30019,Cluster-15176.20475,Cluster-15176.15566,Cluster-15176.17124,Cluster-15176.26482,Cluster-15176.23678,Cluster-15176.13904,Cluster-5091.0,Cluster-15176.25514,Cluster-15176.16591,Cluster-15176.14334,Cluster-15176.17457,Cluster-151…
GO:0044106	cellular amine metabolic process	biological_process	70	Cluster-15176.3026,Cluster-15176.16532,Cluster-15176.6502,Cluster-15176.6471,Cluster-15176.15217,Cluster-15176.26785,Cluster-15176.16928,Cluster-15176.16284,Cluster-15176.12584,Cluster-15176.9617,Cluster-15176.6672,Cluster-15176.27404,Cluster-15176.25821,Cluster-15176.7310,Cluster-15176.2288,Cluster-15176.28211,Cluster-17945.0,Cluster-15176.11414,Cluster-6136.0,Cluster-15176.12581,Cluster-15176.1…
GO:0010038	response to metal ion	biological_process	8	Cluster-15176.23590,Cluster-15176.17797,Cluster-15176.14833,Cluster-15176.5220,Cluster-15176.23276,Cluster-15176.4097,Cluster-18402.0,Cluster-15176.28140
GO:0008535	respiratory chain complex IV assembly	biological_process	4	Cluster-15176.8434,Cluster-15176.25712,Cluster-15176.14471,Cluster-15176.29549
GO:0033617	mitochondrial respiratory chain complex IV assembly	biological_process	4	Cluster-15176.8434,Cluster-15176.25712,Cluster-15176.14471,Cluster-15176.29549
GO:0097034	mitochondrial respiratory chain complex IV biogenesis	biological_process	4	Cluster-15176.29549,Cluster-15176.14471,Cluster-15176.8434,Cluster-15176.25712
GO:0006817	phosphate ion transport	biological_process	8	Cluster-15176.4496,Cluster-15176.9693,Cluster-20224.0,Cluster-15176.5688,Cluster-15176.19159,Cluster-14778.0,Cluster-15176.17158,Cluster-8176.2
GO:0004176	ATP-dependent peptidase activity	molecular_function	5	Cluster-15176.24246,Cluster-15176.8143,Cluster-15176.24247,Cluster-15176.13733,Cluster-15176.25005
GO:0006510	obsolete ATP-dependent proteolysis	biological_process	5	Cluster-15176.13733,Cluster-15176.25005,Cluster-15176.24246,Cluster-15176.8143,Cluster-15176.24247
GO:0008987	quinolinate synthetase A activity	molecular_function	2	Cluster-15176.10261,Cluster-15176.16170
GO:0019804	obsolete quinolinate synthetase complex	cellular_component	2	Cluster-15176.10261,Cluster-15176.16170
GO:0016849	phosphorus-oxygen lyase activity	molecular_function	7	Cluster-15176.17093,Cluster-15176.10435,Cluster-15176.13312,Cluster-15176.20566,Cluster-15176.11095,Cluster-17450.0,Cluster-15176.10823
GO:0000041	transition metal ion transport	biological_process	41	Cluster-15170.0,Cluster-15176.8192,Cluster-15176.9757,Cluster-15176.14514,Cluster-15176.10713,Cluster-15176.21633,Cluster-15176.5641,Cluster-15176.15217,Cluster-15176.14833,Cluster-15176.17797,Cluster-15176.16892,Cluster-15176.7971,Cluster-15176.10630,Cluster-15176.26717,Cluster-15176.4097,Cluster-15176.22593,Cluster-15176.18511,Cluster-15176.26718,Cluster-15176.16099,Cluster-15176.26981,Cluster-…
GO:0061025	membrane fusion	biological_process	20	Cluster-15176.9572,Cluster-15176.17488,Cluster-15176.19443,Cluster-15176.13676,Cluster-15176.4343,Cluster-15176.13761,Cluster-15176.7709,Cluster-15176.13384,Cluster-16916.0,Cluster-15176.17181,Cluster-15176.16537,Cluster-15176.11706,Cluster-15176.17536,Cluster-15176.16961,Cluster-15176.14562,Cluster-15176.25056,Cluster-15176.16429,Cluster-15176.22252,Cluster-15745.0,Cluster-14940.0
GO:0004557	alpha-galactosidase activity	molecular_function	2	Cluster-15176.14935,Cluster-14983.0
GO:0008653	lipopolysaccharide metabolic process	biological_process	6	Cluster-15176.24795,Cluster-11426.0,Cluster-15176.12997,Cluster-17945.0,Cluster-15176.17608,Cluster-15176.26321
GO:0009103	lipopolysaccharide biosynthetic process	biological_process	6	Cluster-15176.12997,Cluster-11426.0,Cluster-15176.24795,Cluster-17945.0,Cluster-15176.26321,Cluster-15176.17608
GO:0070647	protein modification by small protein conjugation or removal	biological_process	111	Cluster-15176.2964,Cluster-15176.20124,Cluster-19691.0,Cluster-15176.2967,Cluster-15176.8908,Cluster-16326.0,Cluster-15176.9035,Cluster-15176.9886,Cluster-15176.12105,Cluster-18215.0,Cluster-15176.20677,Cluster-15176.3815,Cluster-15176.10838,Cluster-15176.1089,Cluster-15176.30137,Cluster-15176.15912,Cluster-15176.24551,Cluster-15176.16191,Cluster-15176.11346,Cluster-15176.22833,Cluster-15176.4325…
GO:0004571	mannosyl-oligosaccharide 1,2-alpha-mannosidase activity	molecular_function	4	Cluster-15176.23441,Cluster-15176.9050,Cluster-15176.23443,Cluster-15176.23444
GO:0015924	mannosyl-oligosaccharide mannosidase activity	molecular_function	4	Cluster-15176.23441,Cluster-15176.9050,Cluster-15176.23444,Cluster-15176.23443
GO:0006687	glycosphingolipid metabolic process	biological_process	18	Cluster-15176.16379,Cluster-15176.4487,Cluster-15176.8841,Cluster-15176.17937,Cluster-15176.12529,Cluster-15176.10605,Cluster-15176.15949,Cluster-15176.14935,Cluster-15176.14471,Cluster-15176.17843,Cluster-14983.0,Cluster-19007.0,Cluster-15176.4396,Cluster-16674.0,Cluster-15176.6019,Cluster-15176.8297,Cluster-15176.17223,Cluster-15176.7722
GO:0031221	arabinan metabolic process	biological_process	1	Cluster-15176.30896
GO:0005525	GTP binding	molecular_function	150	Cluster-15176.18351,Cluster-15176.17793,Cluster-15176.23598,Cluster-15176.2910,Cluster-17460.0,Cluster-15176.5215,Cluster-15176.26866,Cluster-15176.4759,Cluster-15176.9576,Cluster-15176.7605,Cluster-15176.5718,Cluster-15176.12536,Cluster-15176.6485,Cluster-15176.10342,Cluster-15176.9656,Cluster-15176.16841,Cluster-15176.5602,Cluster-15176.2288,Cluster-15176.11989,Cluster-15176.26717,Cluster-15176…
GO:0004517	nitric-oxide synthase activity	molecular_function	1	Cluster-15176.22251
GO:0006809	nitric oxide biosynthetic process	biological_process	1	Cluster-15176.22251
GO:0046209	nitric oxide metabolic process	biological_process	1	Cluster-15176.22251
GO:1903409	reactive oxygen species biosynthetic process	biological_process	1	Cluster-15176.22251
GO:0016627	oxidoreductase activity, acting on the CH-CH group of donors	molecular_function	47	Cluster-13433.0,Cluster-15176.21711,Cluster-15176.16081,Cluster-15176.20698,Cluster-15176.27012,Cluster-15176.17989,Cluster-15176.28211,Cluster-15176.18596,Cluster-15176.9617,Cluster-15176.21066,Cluster-15176.25511,Cluster-15176.5441,Cluster-15176.12584,Cluster-15176.22895,Cluster-19330.0,Cluster-15176.20239,Cluster-15176.4658,Cluster-15176.16860,Cluster-15176.8337,Cluster-15176.6502,Cluster-1517…
GO:0031109	microtubule polymerization or depolymerization	biological_process	12	Cluster-15176.15744,Cluster-15176.22887,Cluster-15176.6004,Cluster-15176.30740,Cluster-15176.4842,Cluster-15176.18344,Cluster-15176.21587,Cluster-15176.573,Cluster-15176.3194,Cluster-15176.19914,Cluster-15176.22371,Cluster-15176.18669
GO:0031110	regulation of microtubule polymerization or depolymerization	biological_process	12	Cluster-15176.30740,Cluster-15176.22887,Cluster-15176.6004,Cluster-15176.15744,Cluster-15176.3194,Cluster-15176.573,Cluster-15176.21587,Cluster-15176.18344,Cluster-15176.4842,Cluster-15176.19914,Cluster-15176.22371,Cluster-15176.18669
GO:0016773	phosphotransferase activity, alcohol group as acceptor	molecular_function	422	Cluster-15176.2134,Cluster-15176.2230,Cluster-15176.19480,Cluster-15176.28598,Cluster-19420.0,Cluster-15176.16610,Cluster-15176.19811,Cluster-15294.0,Cluster-15176.24471,Cluster-15176.13603,Cluster-15176.27970,Cluster-15263.0,Cluster-15176.11584,Cluster-15176.27089,Cluster-15176.3410,Cluster-15176.29682,Cluster-12564.1,Cluster-15176.27226,Cluster-15176.21633,Cluster-15176.25863,Cluster-15176.1485…
GO:0018759	methenyltetrahydromethanopterin cyclohydrolase activity	molecular_function	1	Cluster-15176.9082
GO:0044421	extracellular region part	cellular_component	62	Cluster-15176.5322,Cluster-15176.5447,Cluster-15176.4348,Cluster-15176.16612,Cluster-15176.7525,Cluster-15176.2303,Cluster-15176.23934,Cluster-15176.28516,Cluster-15176.487,Cluster-15176.15315,Cluster-15176.7701,Cluster-15176.3764,Cluster-15176.8789,Cluster-15176.2268,Cluster-15176.15431,Cluster-15176.21648,Cluster-15176.15744,Cluster-15176.3247,Cluster-15176.9814,Cluster-15176.6581,Cluster-15176…
GO:0005245	voltage-gated calcium channel activity	molecular_function	1	Cluster-15176.12457
GO:0008851	ethanolamine ammonia-lyase activity	molecular_function	1	Cluster-15176.1769
GO:0009350	ethanolamine ammonia-lyase complex	cellular_component	1	Cluster-15176.1769
GO:0016841	ammonia-lyase activity	molecular_function	1	Cluster-15176.1769
GO:0004373	glycogen (starch) synthase activity	molecular_function	1	Cluster-17448.0
GO:0046685	response to arsenic-containing substance	biological_process	1	Cluster-15176.16212
GO:0000702	oxidized base lesion DNA N-glycosylase activity	molecular_function	1	Cluster-15176.3807
GO:0006285	base-excision repair, AP site formation	biological_process	1	Cluster-15176.3807
GO:0008534	oxidized purine nucleobase lesion DNA N-glycosylase activity	molecular_function	1	Cluster-15176.3807
GO:0021549	cerebellum development	biological_process	1	Cluster-15176.26981
GO:0022037	metencephalon development	biological_process	1	Cluster-15176.26981
GO:0030902	hindbrain development	biological_process	1	Cluster-15176.26981
GO:0033539	fatty acid beta-oxidation using acyl-CoA dehydrogenase	biological_process	1	Cluster-15176.16081
GO:0006611	protein export from nucleus	biological_process	1	Cluster-15176.11829
GO:0006998	nuclear envelope organization	biological_process	1	Cluster-15176.11829
GO:0033691	sialic acid binding	molecular_function	1	Cluster-15176.8683
GO:0042555	MCM complex	cellular_component	1	Cluster-15176.29068
GO:0005158	insulin receptor binding	molecular_function	1	Cluster-15176.7567
GO:0005899	insulin receptor complex	cellular_component	1	Cluster-15176.7567
GO:0035792	other organism postsynaptic membrane	cellular_component	1	Cluster-15176.14082
GO:0031854	orexigenic neuropeptide QRFP receptor binding	molecular_function	1	Cluster-15176.25409
GO:0030990	intraciliary transport particle	cellular_component	1	Cluster-15176.10853
GO:0030991	intraciliary transport particle A	cellular_component	1	Cluster-15176.10853
GO:0004340	glucokinase activity	molecular_function	1	Cluster-15176.21837
GO:0004396	hexokinase activity	molecular_function	1	Cluster-15176.21837
GO:0005133	interferon-gamma receptor binding	molecular_function	1	Cluster-15176.20507
GO:0033743	peptide-methionine (R)-S-oxide reductase activity	molecular_function	4	Cluster-15176.29068,Cluster-15176.10536,Cluster-15176.13242,Cluster-15176.19541
GO:0003006	developmental process involved in reproduction	biological_process	18	Cluster-14619.0,Cluster-15176.9807,Cluster-15176.24629,Cluster-15176.23683,Cluster-15176.7083,Cluster-15176.15453,Cluster-15176.26037,Cluster-15176.5426,Cluster-15176.1015,Cluster-15176.15533,Cluster-16701.0,Cluster-9590.0,Cluster-15176.19807,Cluster-15176.1216,Cluster-15176.24248,Cluster-15176.17103,Cluster-15176.21049,Cluster-15176.13421
GO:0033108	mitochondrial respiratory chain complex assembly	biological_process	6	Cluster-15176.29549,Cluster-15176.3598,Cluster-15176.25712,Cluster-15176.8434,Cluster-15176.1474,Cluster-15176.14471
GO:0050660	flavin adenine dinucleotide binding	molecular_function	50	Cluster-15176.5038,Cluster-3730.0,Cluster-15176.9754,Cluster-15176.8752,Cluster-15176.25113,Cluster-15176.31571,Cluster-15176.28581,Cluster-15176.22840,Cluster-15176.16870,Cluster-15176.8337,Cluster-455.2,Cluster-15176.4438,Cluster-19570.0,Cluster-15176.17989,Cluster-15176.28211,Cluster-15176.21066,Cluster-15176.27404,Cluster-15176.12584,Cluster-15176.6957,Cluster-15176.21711,Cluster-17945.0,Clus…
GO:0098519	nucleotide phosphatase activity, acting on free nucleotides	molecular_function	25	Cluster-15176.5718,Cluster-19539.0,Cluster-15176.15217,Cluster-15176.23678,Cluster-15176.25005,Cluster-15176.28834,Cluster-15176.18300,Cluster-15176.26385,Cluster-15176.25469,Cluster-15176.18880,Cluster-15176.25071,Cluster-15176.17200,Cluster-16674.0,Cluster-15176.28449,Cluster-15176.17604,Cluster-15176.14912,Cluster-15176.17608,Cluster-15176.17603,Cluster-15176.9655,Cluster-15176.25872,Cluster-1…
GO:0006906	vesicle fusion	biological_process	2	Cluster-15176.17181,Cluster-16916.0
GO:0048280	vesicle fusion with Golgi apparatus	biological_process	2	Cluster-15176.17181,Cluster-16916.0
GO:0090174	organelle membrane fusion	biological_process	2	Cluster-15176.17181,Cluster-16916.0
GO:0016667	oxidoreductase activity, acting on a sulfur group of donors	molecular_function	44	Cluster-15176.2206,Cluster-15176.18144,Cluster-15176.15684,Cluster-15176.24967,Cluster-15176.5312,Cluster-15176.15229,Cluster-15176.23423,Cluster-15176.5058,Cluster-15176.6209,Cluster-18845.0,Cluster-15176.7974,Cluster-15176.3766,Cluster-15176.23514,Cluster-15176.5575,Cluster-15176.5004,Cluster-15176.6034,Cluster-15176.29068,Cluster-15176.13242,Cluster-15176.11813,Cluster-15176.26725,Cluster-1549…
GO:0046483	heterocycle metabolic process	biological_process	1520	Cluster-15176.13224,Cluster-15176.2867,Cluster-15176.23678,Cluster-15176.10300,Cluster-15176.4319,Cluster-4197.0,Cluster-15176.31422,Cluster-15176.13305,Cluster-15176.7172,Cluster-15176.15937,Cluster-15176.20475,Cluster-15176.15846,Cluster-15176.9846,Cluster-18736.0,Cluster-15176.8196,Cluster-15176.19539,Cluster-15176.18220,Cluster-15176.20850,Cluster-15176.4471,Cluster-15176.22442,Cluster-15176.…
GO:0006595	polyamine metabolic process	biological_process	5	Cluster-16028.0,Cluster-15176.3303,Cluster-15176.3026,Cluster-15176.16591,Cluster-15176.6489
GO:0006596	polyamine biosynthetic process	biological_process	5	Cluster-15176.6489,Cluster-15176.16591,Cluster-15176.3026,Cluster-16028.0,Cluster-15176.3303
GO:0097164	ammonium ion metabolic process	biological_process	5	Cluster-15176.16591,Cluster-15176.6489,Cluster-15176.3026,Cluster-16028.0,Cluster-15176.3303
GO:0005921	gap junction	cellular_component	4	Cluster-15176.12538,Cluster-15176.6299,Cluster-15176.11010,Cluster-15176.20216
GO:0016407	acetyltransferase activity	molecular_function	28	Cluster-15176.9793,Cluster-15176.13793,Cluster-15176.8233,Cluster-15176.3460,Cluster-15176.22449,Cluster-15176.8345,Cluster-15176.17259,Cluster-15176.14969,Cluster-15176.21332,Cluster-15176.24213,Cluster-15176.10175,Cluster-15176.9352,Cluster-15176.20995,Cluster-15176.23168,Cluster-15176.13866,Cluster-14931.0,Cluster-15176.18042,Cluster-15176.3339,Cluster-15176.6735,Cluster-15176.3263,Cluster-151…
GO:0008318	protein prenyltransferase activity	molecular_function	7	Cluster-15176.13626,Cluster-15176.6033,Cluster-15176.1542,Cluster-14577.0,Cluster-15176.20211,Cluster-15176.7722,Cluster-15176.8997
GO:0008097	5S rRNA binding	molecular_function	2	Cluster-15176.2358,Cluster-15176.2883
GO:0030176	integral component of endoplasmic reticulum membrane	cellular_component	21	Cluster-15176.15703,Cluster-15176.17996,Cluster-15176.24858,Cluster-15176.20995,Cluster-15176.573,Cluster-15176.16509,Cluster-15176.9255,Cluster-15176.17079,Cluster-15176.2309,Cluster-15176.20266,Cluster-15176.204,Cluster-15176.7016,Cluster-16909.0,Cluster-15176.7924,Cluster-15176.17980,Cluster-15176.23012,Cluster-15176.24430,Cluster-15176.2995,Cluster-15176.9004,Cluster-15176.6919,Cluster-15176.…
GO:0031227	intrinsic component of endoplasmic reticulum membrane	cellular_component	21	Cluster-15176.2309,Cluster-15176.20266,Cluster-15176.204,Cluster-15176.20995,Cluster-15176.573,Cluster-15176.9255,Cluster-15176.17079,Cluster-15176.16509,Cluster-15176.15703,Cluster-15176.24858,Cluster-15176.17996,Cluster-15176.9004,Cluster-15176.6919,Cluster-15176.15599,Cluster-15176.23012,Cluster-15176.24430,Cluster-15176.2995,Cluster-16909.0,Cluster-15176.7924,Cluster-15176.17980,Cluster-15176…
GO:0003871	5-methyltetrahydropteroyltriglutamate-homocysteine S-methyltransferase activity	molecular_function	3	Cluster-15176.19523,Cluster-15176.25933,Cluster-15176.26589
GO:0042085	5-methyltetrahydropteroyltri-L-glutamate-dependent methyltransferase activity	molecular_function	3	Cluster-15176.26589,Cluster-15176.19523,Cluster-15176.25933
GO:0031099	regeneration	biological_process	3	Cluster-15176.4081,Cluster-6187.0,Cluster-15176.22379
GO:0042246	tissue regeneration	biological_process	3	Cluster-15176.4081,Cluster-6187.0,Cluster-15176.22379
GO:0048589	developmental growth	biological_process	3	Cluster-15176.22379,Cluster-15176.4081,Cluster-6187.0
GO:0006370	7-methylguanosine mRNA capping	biological_process	3	Cluster-15176.20972,Cluster-15176.27806,Cluster-15176.3911
GO:0035303	regulation of dephosphorylation	biological_process	6	Cluster-15176.12785,Cluster-17560.0,Cluster-15072.0,Cluster-15176.10842,Cluster-15176.19409,Cluster-15176.21411
GO:0035304	regulation of protein dephosphorylation	biological_process	6	Cluster-15176.19409,Cluster-15176.21411,Cluster-15176.10842,Cluster-15072.0,Cluster-17560.0,Cluster-15176.12785
GO:0048478	replication fork protection	biological_process	2	Cluster-15176.12867,Cluster-15176.3014
GO:0009425	bacterial-type flagellum basal body	cellular_component	2	Cluster-15176.1220,Cluster-18829.0
GO:0007059	chromosome segregation	biological_process	44	Cluster-15176.28669,Cluster-15176.15576,Cluster-15176.19914,Cluster-15176.14212,Cluster-15176.25661,Cluster-15176.15494,Cluster-15176.18669,Cluster-15176.12073,Cluster-15176.19406,Cluster-15176.24717,Cluster-15176.1527,Cluster-15176.15775,Cluster-15176.13543,Cluster-15176.15744,Cluster-15176.21587,Cluster-15176.8763,Cluster-15176.4024,Cluster-15176.10060,Cluster-15176.17484,Cluster-15176.4178,Clu…
GO:1901360	organic cyclic compound metabolic process	biological_process	1561	Cluster-15176.4192,Cluster-15176.6192,Cluster-15176.3038,Cluster-15176.17890,Cluster-15176.10282,Cluster-17796.0,Cluster-15176.5735,Cluster-15176.8652,Cluster-15176.17665,Cluster-15176.17989,Cluster-15176.25110,Cluster-15176.10323,Cluster-15176.5841,Cluster-15176.6473,Cluster-15176.9410,Cluster-15176.14682,Cluster-17950.0,Cluster-15176.14865,Cluster-15176.18301,Cluster-15176.18669,Cluster-15176.1…
GO:0009029	tetraacyldisaccharide 4'-kinase activity	molecular_function	3	Cluster-15176.12997,Cluster-17945.0,Cluster-15176.17608
GO:0051090	regulation of sequence-specific DNA binding transcription factor activity	biological_process	4	Cluster-15176.9548,Cluster-8978.0,Cluster-15176.20997,Cluster-15176.23975
GO:0004478	methionine adenosyltransferase activity	molecular_function	6	Cluster-15176.16803,Cluster-15176.16805,Cluster-15176.15031,Cluster-15176.15805,Cluster-15176.30019,Cluster-15176.27574
GO:0006556	S-adenosylmethionine biosynthetic process	biological_process	6	Cluster-15176.30019,Cluster-15176.15805,Cluster-15176.15031,Cluster-15176.27574,Cluster-15176.16803,Cluster-15176.16805
GO:0030170	pyridoxal phosphate binding	molecular_function	31	Cluster-15176.4480,Cluster-15176.15441,Cluster-15176.9069,Cluster-15176.8072,Cluster-15176.7984,Cluster-15176.7983,Cluster-15176.21415,Cluster-7946.0,Cluster-15176.3991,Cluster-15176.15264,Cluster-15176.26061,Cluster-15176.14,Cluster-15176.19930,Cluster-15176.25821,Cluster-10955.0,Cluster-15176.16577,Cluster-15176.16216,Cluster-14996.1,Cluster-16407.0,Cluster-15176.17087,Cluster-15176.30704,Clust…
GO:0006805	xenobiotic metabolic process	biological_process	19	Cluster-15176.11421,Cluster-15176.7181,Cluster-15176.2072,Cluster-15176.14208,Cluster-15176.17974,Cluster-15176.897,Cluster-15176.12418,Cluster-15176.20586,Cluster-15176.2073,Cluster-15176.27828,Cluster-15176.24608,Cluster-17252.0,Cluster-15176.6089,Cluster-15176.12234,Cluster-15176.4192,Cluster-15176.19514,Cluster-15176.15963,Cluster-15176.22659,Cluster-15176.15122
GO:0009410	response to xenobiotic stimulus	biological_process	19	Cluster-15176.17974,Cluster-15176.2072,Cluster-15176.14208,Cluster-15176.7181,Cluster-15176.11421,Cluster-15176.2073,Cluster-15176.12418,Cluster-15176.20586,Cluster-15176.897,Cluster-15176.6089,Cluster-15176.12234,Cluster-15176.24608,Cluster-17252.0,Cluster-15176.27828,Cluster-15176.15122,Cluster-15176.22659,Cluster-15176.15963,Cluster-15176.19514,Cluster-15176.4192
GO:0071466	cellular response to xenobiotic stimulus	biological_process	19	Cluster-15176.15122,Cluster-15176.22659,Cluster-15176.19514,Cluster-15176.15963,Cluster-15176.4192,Cluster-15176.12234,Cluster-15176.6089,Cluster-17252.0,Cluster-15176.24608,Cluster-15176.27828,Cluster-15176.2073,Cluster-15176.20586,Cluster-15176.12418,Cluster-15176.897,Cluster-15176.17974,Cluster-15176.14208,Cluster-15176.2072,Cluster-15176.7181,Cluster-15176.11421
GO:0000347	THO complex	cellular_component	5	Cluster-15176.15241,Cluster-15176.24115,Cluster-15176.7000,Cluster-15176.19914,Cluster-15176.16989
GO:0031555	transcriptional attenuation	biological_process	5	Cluster-15176.20792,Cluster-15176.15166,Cluster-15176.20572,Cluster-15176.14260,Cluster-15176.2867
GO:0031556	transcriptional attenuation by ribosome	biological_process	5	Cluster-15176.2867,Cluster-15176.20572,Cluster-15176.14260,Cluster-15176.15166,Cluster-15176.20792
GO:0010646	regulation of cell communication	biological_process	27	Cluster-15176.10842,Cluster-15176.24081,Cluster-15176.12653,Cluster-15176.14089,Cluster-15176.28440,Cluster-15176.3256,Cluster-15176.21595,Cluster-15176.16452,Cluster-15176.1213,Cluster-17560.0,Cluster-15176.24045,Cluster-15176.16036,Cluster-15176.16303,Cluster-15176.16967,Cluster-15176.26820,Cluster-15176.20051,Cluster-15176.3261,Cluster-15176.15357,Cluster-15176.15744,Cluster-15176.14306,Cluste…
GO:0015556	C4-dicarboxylate transmembrane transporter activity	molecular_function	2	Cluster-15176.21136,Cluster-15176.4816
GO:0071705	nitrogen compound transport	biological_process	66	Cluster-15176.2324,Cluster-15176.19311,Cluster-15176.3359,Cluster-15176.2558,Cluster-17921.0,Cluster-15176.28274,Cluster-15176.28241,Cluster-15176.20830,Cluster-15176.17919,Cluster-15176.20675,Cluster-15176.6680,Cluster-15176.14416,Cluster-15176.7365,Cluster-15176.10465,Cluster-15176.16319,Cluster-15176.15984,Cluster-20170.0,Cluster-15176.11949,Cluster-15176.15873,Cluster-15176.9541,Cluster-15176…
GO:0000772	mating pheromone activity	molecular_function	4	Cluster-15176.25635,Cluster-17348.0,Cluster-15176.9617,Cluster-15176.21978
GO:0009074	aromatic amino acid family catabolic process	biological_process	4	Cluster-15176.25821,Cluster-15176.6089,Cluster-15176.17974,Cluster-15176.13904
GO:0008277	regulation of G-protein coupled receptor protein signaling pathway	biological_process	3	Cluster-15176.16303,Cluster-15176.15357,Cluster-15176.26820
GO:0005730	nucleolus	cellular_component	66	Cluster-15176.24620,Cluster-15176.22312,Cluster-19302.0,Cluster-15176.10546,Cluster-14906.0,Cluster-15176.11776,Cluster-15176.25046,Cluster-15176.14486,Cluster-15176.26308,Cluster-15176.22392,Cluster-15176.6032,Cluster-15176.8080,Cluster-15176.10583,Cluster-15176.24978,Cluster-15176.21396,Cluster-15176.27162,Cluster-15176.11250,Cluster-13453.0,Cluster-15176.8987,Cluster-15176.3771,Cluster-15176.1…
GO:0000778	condensed nuclear chromosome kinetochore	cellular_component	28	Cluster-15176.28516,Cluster-15176.13543,Cluster-15176.15744,Cluster-15176.2093,Cluster-15176.19406,Cluster-15176.24717,Cluster-15176.15494,Cluster-15176.25661,Cluster-15176.12073,Cluster-15176.11569,Cluster-15176.28669,Cluster-15176.25071,Cluster-15176.10360,Cluster-15176.15743,Cluster-15176.19764,Cluster-15176.12114,Cluster-15176.18894,Cluster-19225.0,Cluster-15176.13395,Cluster-15176.23421,Clus…
GO:0000780	condensed nuclear chromosome, centromeric region	cellular_component	28	Cluster-15176.28516,Cluster-15176.15744,Cluster-15176.13543,Cluster-15176.2093,Cluster-15176.19406,Cluster-15176.24717,Cluster-15176.25661,Cluster-15176.12073,Cluster-15176.15494,Cluster-15176.11569,Cluster-15176.28669,Cluster-15176.25071,Cluster-15176.15743,Cluster-15176.10360,Cluster-15176.19764,Cluster-15176.12114,Cluster-15176.18894,Cluster-19225.0,Cluster-15176.13395,Cluster-15176.23421,Clus…
GO:0000942	condensed nuclear chromosome outer kinetochore	cellular_component	28	Cluster-15176.14562,Cluster-15176.23421,Cluster-19225.0,Cluster-15176.13395,Cluster-15176.22371,Cluster-15176.19892,Cluster-15176.4178,Cluster-15176.13134,Cluster-15176.18779,Cluster-15176.17484,Cluster-15176.9317,Cluster-15176.2093,Cluster-15176.15744,Cluster-15176.13543,Cluster-15176.28516,Cluster-15176.12114,Cluster-15176.25071,Cluster-15176.11569,Cluster-15176.10360,Cluster-15176.28669,Cluste…
GO:0042729	DASH complex	cellular_component	28	Cluster-15176.11569,Cluster-15176.25071,Cluster-15176.15743,Cluster-15176.28669,Cluster-15176.10360,Cluster-15176.19764,Cluster-15176.12114,Cluster-15176.18894,Cluster-15176.19406,Cluster-15176.24717,Cluster-15176.25661,Cluster-15176.15494,Cluster-15176.12073,Cluster-15176.13543,Cluster-15176.15744,Cluster-15176.2093,Cluster-15176.28516,Cluster-15176.22371,Cluster-15176.19892,Cluster-15176.18779,…
GO:0004602	glutathione peroxidase activity	molecular_function	7	Cluster-15176.17213,Cluster-15176.9213,Cluster-15176.12154,Cluster-15176.23400,Cluster-15176.15803,Cluster-15176.18284,Cluster-15176.9214
GO:0000151	ubiquitin ligase complex	cellular_component	61	Cluster-16490.0,Cluster-15176.3561,Cluster-8215.0,Cluster-15176.9470,Cluster-15176.12217,Cluster-15176.17173,Cluster-15176.26001,Cluster-15176.1688,Cluster-15176.7358,Cluster-15176.804,Cluster-15176.9273,Cluster-15861.0,Cluster-15176.10546,Cluster-15176.8859,Cluster-15176.1863,Cluster-15176.10477,Cluster-15176.4949,Cluster-15176.12884,Cluster-15176.24860,Cluster-18325.0,Cluster-15176.13348,Cluste…
GO:0009664	plant-type cell wall organization	biological_process	6	Cluster-15176.22794,Cluster-15176.11510,Cluster-15176.22793,Cluster-18697.0,Cluster-15176.21093,Cluster-15176.26037
GO:0071669	plant-type cell wall organization or biogenesis	biological_process	6	Cluster-15176.26037,Cluster-15176.22794,Cluster-15176.11510,Cluster-15176.21093,Cluster-15176.22793,Cluster-18697.0
GO:0006032	chitin catabolic process	biological_process	7	Cluster-15176.15079,Cluster-16755.0,Cluster-15176.23453,Cluster-15176.28298,Cluster-15176.4454,Cluster-15176.16221,Cluster-14924.0
GO:0046348	amino sugar catabolic process	biological_process	7	Cluster-15176.16221,Cluster-14924.0,Cluster-16755.0,Cluster-15176.15079,Cluster-15176.23453,Cluster-15176.28298,Cluster-15176.4454
GO:1901072	glucosamine-containing compound catabolic process	biological_process	7	Cluster-15176.16221,Cluster-14924.0,Cluster-15176.15079,Cluster-16755.0,Cluster-15176.23453,Cluster-15176.4454,Cluster-15176.28298
GO:0009360	DNA polymerase III complex	cellular_component	6	Cluster-15176.23002,Cluster-15176.23724,Cluster-15176.14653,Cluster-15176.20871,Cluster-15176.14643,Cluster-15176.24429
GO:0009251	glucan catabolic process	biological_process	2	Cluster-16825.0,Cluster-15176.17443
GO:0030245	cellulose catabolic process	biological_process	2	Cluster-15176.17443,Cluster-16825.0
GO:0044247	cellular polysaccharide catabolic process	biological_process	2	Cluster-16825.0,Cluster-15176.17443
GO:0051275	beta-glucan catabolic process	biological_process	2	Cluster-15176.17443,Cluster-16825.0
GO:0046649	lymphocyte activation	biological_process	4	Cluster-15176.16363,Cluster-15176.3178,Cluster-15176.22871,Cluster-15176.28333
GO:0004127	cytidylate kinase activity	molecular_function	9	Cluster-15176.7389,Cluster-15176.26066,Cluster-15176.9704,Cluster-15176.661,Cluster-15176.26569,Cluster-15176.15872,Cluster-17460.0,Cluster-15176.20673,Cluster-15176.8698
GO:0005184	neuropeptide hormone activity	molecular_function	9	Cluster-15176.21195,Cluster-15176.10832,Cluster-15176.20711,Cluster-15176.14135,Cluster-15176.13395,Cluster-15176.18266,Cluster-15176.26066,Cluster-15176.8170,Cluster-15176.16753
GO:0017013	protein flavinylation	biological_process	2	Cluster-15176.14355,Cluster-15176.2588
GO:0005977	glycogen metabolic process	biological_process	2	Cluster-15176.11414,Cluster-17448.0
GO:0005978	glycogen biosynthetic process	biological_process	2	Cluster-17448.0,Cluster-15176.11414
GO:0000155	phosphorelay sensor kinase activity	molecular_function	18	Cluster-11426.0,Cluster-16565.0,Cluster-15176.5007,Cluster-15176.19327,Cluster-15176.25661,Cluster-15176.2153,Cluster-15176.21125,Cluster-15176.15025,Cluster-15176.718,Cluster-15176.23634,Cluster-18120.0,Cluster-15832.0,Cluster-19813.0,Cluster-15176.23674,Cluster-15176.26569,Cluster-15176.16407,Cluster-15176.296,Cluster-15176.1721
GO:0050664	oxidoreductase activity, acting on NAD(P)H, oxygen as acceptor	molecular_function	4	Cluster-16052.0,Cluster-15176.10078,Cluster-15176.17375,Cluster-15176.27499
GO:0032561	guanyl ribonucleotide binding	molecular_function	150	Cluster-15176.4759,Cluster-15176.9576,Cluster-15176.6485,Cluster-15176.12536,Cluster-15176.5718,Cluster-15176.7605,Cluster-15176.26866,Cluster-15176.5215,Cluster-17460.0,Cluster-15176.23598,Cluster-15176.2910,Cluster-15176.18351,Cluster-15176.17793,Cluster-15176.7389,Cluster-14560.0,Cluster-15461.0,Cluster-15176.3691,Cluster-15176.11002,Cluster-15176.8135,Cluster-19007.0,Cluster-15176.16201,Clust…
GO:0006030	chitin metabolic process	biological_process	10	Cluster-16755.0,Cluster-15176.15079,Cluster-15176.28298,Cluster-15176.27289,Cluster-15176.16221,Cluster-14924.0,Cluster-15176.23453,Cluster-15176.4454,Cluster-15176.18477,Cluster-15176.6089
GO:1901071	glucosamine-containing compound metabolic process	biological_process	10	Cluster-14924.0,Cluster-15176.16221,Cluster-15176.27289,Cluster-15176.28298,Cluster-15176.15079,Cluster-16755.0,Cluster-15176.6089,Cluster-15176.18477,Cluster-15176.4454,Cluster-15176.23453
GO:0044260	cellular macromolecule metabolic process	biological_process	2021	Cluster-15176.24903,Cluster-19894.0,Cluster-15176.14002,Cluster-16789.0,Cluster-15176.433,Cluster-15176.17595,Cluster-15176.14777,Cluster-15176.20910,Cluster-15176.24620,Cluster-15176.29505,Cluster-15176.23327,Cluster-15176.18757,Cluster-15176.18042,Cluster-15176.6178,Cluster-15176.18658,Cluster-15176.8189,Cluster-15176.10110,Cluster-15176.3263,Cluster-15176.18608,Cluster-15176.28867,Cluster-1517…
-15176.6481,Cluster-15176.27491,Cluster-15176.27144,Cluster-18960.0,Cluster-15176.18385,Cluster-3725.0,Cluster-15176.8597,Cluster-15176.29509,Cluster-15176.18674,Cluster-15176.24526,Cluster-15176.26385,Cluster-15176.4479,Cluster-15176.25071,Cluster-15176.
GO:0005402	cation:sugar symporter activity	molecular_function	6	Cluster-15176.28282,Cluster-15176.28230,Cluster-15176.4611,Cluster-15176.6815,Cluster-15176.27887,Cluster-15176.13794
GO:0051119	sugar transmembrane transporter activity	molecular_function	6	Cluster-15176.6815,Cluster-15176.27887,Cluster-15176.13794,Cluster-15176.4611,Cluster-15176.28282,Cluster-15176.28230
GO:0004673	protein histidine kinase activity	molecular_function	26	Cluster-15176.16407,Cluster-15176.26569,Cluster-15176.23674,Cluster-19813.0,Cluster-15832.0,Cluster-18120.0,Cluster-15176.1721,Cluster-17084.0,Cluster-15176.24948,Cluster-15176.296,Cluster-15176.10800,Cluster-15176.25661,Cluster-16565.0,Cluster-15176.19327,Cluster-15176.5007,Cluster-15176.23981,Cluster-15176.10318,Cluster-11426.0,Cluster-15176.23634,Cluster-15176.718,Cluster-15176.3632,Cluster-15…
GO:0009365	protein histidine kinase complex	cellular_component	26	Cluster-18120.0,Cluster-15832.0,Cluster-15176.23674,Cluster-19813.0,Cluster-15176.26569,Cluster-15176.16407,Cluster-15176.296,Cluster-15176.24948,Cluster-17084.0,Cluster-15176.1721,Cluster-15176.10318,Cluster-11426.0,Cluster-15176.23981,Cluster-15176.19327,Cluster-16565.0,Cluster-15176.5007,Cluster-15176.25661,Cluster-15176.10800,Cluster-15176.24429,Cluster-15176.18725,Cluster-15176.2153,Cluster-…
GO:0016775	phosphotransferase activity, nitrogenous group as acceptor	molecular_function	26	Cluster-15176.296,Cluster-15176.1721,Cluster-15176.24948,Cluster-17084.0,Cluster-18120.0,Cluster-15832.0,Cluster-15176.23674,Cluster-19813.0,Cluster-15176.16407,Cluster-15176.26569,Cluster-15176.18725,Cluster-15176.24429,Cluster-15176.3632,Cluster-15176.23634,Cluster-15176.718,Cluster-15176.2153,Cluster-15176.15025,Cluster-15176.21125,Cluster-16565.0,Cluster-15176.19327,Cluster-15176.5007,Cluster…
GO:0004612	phosphoenolpyruvate carboxykinase (ATP) activity	molecular_function	2	Cluster-15176.15594,Cluster-15176.16338
GO:0018130	heterocycle biosynthetic process	biological_process	833	Cluster-16253.0,Cluster-15176.12349,Cluster-15176.6407,Cluster-15176.23411,Cluster-15176.12194,Cluster-15176.28609,Cluster-15176.9302,Cluster-15176.28561,Cluster-15176.11540,Cluster-15176.25741,Cluster-15176.5007,Cluster-15176.14353,Cluster-15176.18023,Cluster-4741.0,Cluster-15176.4522,Cluster-15176.14023,Cluster-15176.13342,Cluster-15176.5260,Cluster-15176.21786,Cluster-15176.5316,Cluster-15176.…
GO:0005173	stem cell factor receptor binding	molecular_function	2	Cluster-15176.20804,Cluster-15176.2920
GO:0008108	UDP-glucose:hexose-1-phosphate uridylyltransferase activity	molecular_function	2	Cluster-15176.5860,Cluster-15176.24457
GO:0004743	pyruvate kinase activity	molecular_function	8	Cluster-15176.3512,Cluster-15176.16212,Cluster-15176.6245,Cluster-15176.22106,Cluster-15176.20142,Cluster-15176.27804,Cluster-15176.2687,Cluster-15176.16895
GO:0042151	nematocyst	cellular_component	2	Cluster-15176.8360,Cluster-15176.10224
GO:0051494	negative regulation of cytoskeleton organization	biological_process	7	Cluster-15176.4348,Cluster-15176.29529,Cluster-15176.14101,Cluster-15176.29714,Cluster-15176.16482,Cluster-15176.11672,Cluster-15176.10850
GO:0005819	spindle	cellular_component	41	Cluster-15176.13543,Cluster-15176.22887,Cluster-15176.15744,Cluster-15176.19118,Cluster-15176.21587,Cluster-15176.28516,Cluster-15176.15743,Cluster-15176.28669,Cluster-15176.19914,Cluster-15176.12114,Cluster-15176.18669,Cluster-15176.25661,Cluster-15176.15494,Cluster-15176.12073,Cluster-15176.19406,Cluster-15176.24717,Cluster-15176.6004,Cluster-15176.30740,Cluster-15176.573,Cluster-15176.13395,Cl…
GO:0000162	tryptophan biosynthetic process	biological_process	24	Cluster-15176.21830,Cluster-15176.7310,Cluster-15176.25821,Cluster-15176.17443,Cluster-15176.6473,Cluster-15176.6672,Cluster-15176.9617,Cluster-15176.12584,Cluster-5091.0,Cluster-15176.16123,Cluster-15176.24804,Cluster-15176.10986,Cluster-15176.11414,Cluster-15176.16385,Cluster-15176.6471,Cluster-15176.26785,Cluster-15176.6121,Cluster-15176.16532,Cluster-17089.0,Cluster-15176.30019,Cluster-15176.…
GO:0006571	tyrosine biosynthetic process	biological_process	24	Cluster-15176.11414,Cluster-15176.10986,Cluster-5091.0,Cluster-15176.16123,Cluster-15176.24804,Cluster-15176.17443,Cluster-15176.6473,Cluster-15176.6672,Cluster-15176.9617,Cluster-15176.12584,Cluster-15176.21830,Cluster-15176.25821,Cluster-15176.7310,Cluster-15176.20475,Cluster-15176.30019,Cluster-18736.0,Cluster-15176.9302,Cluster-15176.8337,Cluster-17089.0,Cluster-15176.16532,Cluster-15176.1638…
GO:0009073	aromatic amino acid family biosynthetic process	biological_process	24	Cluster-15176.25821,Cluster-15176.7310,Cluster-15176.21830,Cluster-15176.17443,Cluster-15176.12584,Cluster-15176.6473,Cluster-15176.6672,Cluster-15176.9617,Cluster-5091.0,Cluster-15176.16123,Cluster-15176.24804,Cluster-15176.10986,Cluster-15176.11414,Cluster-15176.6471,Cluster-15176.16385,Cluster-15176.26785,Cluster-15176.6121,Cluster-17089.0,Cluster-15176.16532,Cluster-15176.20475,Cluster-15176.…
GO:0009094	L-phenylalanine biosynthetic process	biological_process	24	Cluster-15176.25821,Cluster-15176.7310,Cluster-15176.21830,Cluster-15176.12584,Cluster-15176.6473,Cluster-15176.9617,Cluster-15176.6672,Cluster-15176.17443,Cluster-15176.24804,Cluster-15176.16123,Cluster-5091.0,Cluster-15176.11414,Cluster-15176.10986,Cluster-15176.26785,Cluster-15176.6121,Cluster-15176.6471,Cluster-15176.16385,Cluster-15176.16532,Cluster-17089.0,Cluster-15176.8337,Cluster-18736.0…
GO:0009095	aromatic amino acid family biosynthetic process, prephenate pathway	biological_process	24	Cluster-15176.11414,Cluster-15176.10986,Cluster-5091.0,Cluster-15176.16123,Cluster-15176.24804,Cluster-15176.17443,Cluster-15176.6473,Cluster-15176.9617,Cluster-15176.6672,Cluster-15176.12584,Cluster-15176.21830,Cluster-15176.25821,Cluster-15176.7310,Cluster-15176.20475,Cluster-15176.30019,Cluster-15176.8337,Cluster-18736.0,Cluster-15176.9302,Cluster-17089.0,Cluster-15176.16532,Cluster-15176.1638…
GO:0046219	indolalkylamine biosynthetic process	biological_process	24	Cluster-15176.12584,Cluster-15176.6672,Cluster-15176.6473,Cluster-15176.9617,Cluster-15176.17443,Cluster-15176.25821,Cluster-15176.7310,Cluster-15176.21830,Cluster-15176.11414,Cluster-15176.10986,Cluster-15176.24804,Cluster-15176.16123,Cluster-5091.0,Cluster-15176.16532,Cluster-17089.0,Cluster-15176.6121,Cluster-15176.26785,Cluster-15176.16385,Cluster-15176.6471,Cluster-18736.0,Cluster-15176.9302…
GO:1902223	erythrose 4-phosphate/phosphoenolpyruvate family amino acid biosynthetic process	biological_process	24	Cluster-15176.8337,Cluster-18736.0,Cluster-15176.9302,Cluster-15176.20475,Cluster-15176.30019,Cluster-15176.16532,Cluster-17089.0,Cluster-15176.6121,Cluster-15176.26785,Cluster-15176.16385,Cluster-15176.6471,Cluster-15176.11414,Cluster-15176.10986,Cluster-15176.24804,Cluster-15176.16123,Cluster-5091.0,Cluster-15176.12584,Cluster-15176.6672,Cluster-15176.6473,Cluster-15176.9617,Cluster-15176.17443…
GO:0044699	single-organism process	biological_process	2518	Cluster-15176.16346,Cluster-15176.15731,Cluster-15176.26988,Cluster-16093.0,Cluster-15176.24471,Cluster-15176.18360,Cluster-7715.0,Cluster-15176.3861,Cluster-15176.16379,Cluster-15176.7851,Cluster-16241.0,Cluster-15176.6591,Cluster-15176.5441,Cluster-15176.22895,Cluster-15176.4644,Cluster-18351.0,Cluster-15176.9812,Cluster-15176.21648,Cluster-15176.16574,Cluster-15176.24723,Cluster-15176.21448,Cl…
,Cluster-15176.5968,Cluster-15176.25933,Cluster-15176.14997,Cluster-455.2,Cluster-15176.4467,Cluster-15176.10441,Cluster-15176.3645,Cluster-15176.14076,Cluster-15176.13467,Cluster-19869.0,Cluster-15176.9807,Cluster-15176.11577,Cluster-15176.15315,Cluster-15176.8426,Cluster-15176.17905,Cluster-20115.0,Cluster-15176.8207,Cluster-15176.21195,Cluster-15176.26038,Cluster-15176.1015,Cluster-15176.20304…
GO:0015926	glucosidase activity	molecular_function	3	Cluster-15176.14543,Cluster-16031.0,Cluster-15176.1759
GO:0017022	myosin binding	molecular_function	2	Cluster-15176.13917,Cluster-15176.28816
GO:0016149	translation release factor activity, codon specific	molecular_function	5	Cluster-15176.23958,Cluster-17450.0,Cluster-15176.24294,Cluster-15176.23358,Cluster-16241.0
GO:0004523	RNA-DNA hybrid ribonuclease activity	molecular_function	3	Cluster-15176.25728,Cluster-15176.7542,Cluster-15176.22520
GO:0048583	regulation of response to stimulus	biological_process	38	Cluster-15176.9758,Cluster-15176.16036,Cluster-15176.1213,Cluster-15176.16452,Cluster-15176.10842,Cluster-15176.14004,Cluster-15176.15744,Cluster-15176.15,Cluster-15176.8361,Cluster-15176.23634,Cluster-15176.16967,Cluster-15176.3261,Cluster-15176.15357,Cluster-15176.26820,Cluster-15176.15599,Cluster-15176.20051,Cluster-15176.3256,Cluster-15176.28440,Cluster-15176.28515,Cluster-15176.24045,Cluster…
GO:0016624	oxidoreductase activity, acting on the aldehyde or oxo group of donors, disulfide as acceptor	molecular_function	7	Cluster-15176.14431,Cluster-18144.0,Cluster-15176.14438,Cluster-15176.19646,Cluster-15176.12458,Cluster-15176.21385,Cluster-15176.17592
GO:0005759	mitochondrial matrix	cellular_component	9	Cluster-15176.10036,Cluster-14996.1,Cluster-15176.16661,Cluster-15176.18164,Cluster-15176.1265,Cluster-15176.17950,Cluster-15176.16944,Cluster-15176.21985,Cluster-15176.5691
GO:0031974	membrane-enclosed lumen	cellular_component	195	Cluster-15176.24042,Cluster-15176.12587,Cluster-15176.13395,Cluster-15176.24115,Cluster-15176.11160,Cluster-15176.4178,Cluster-15176.6531,Cluster-15176.19198,Cluster-15176.21446,Cluster-15176.6034,Cluster-15176.20946,Cluster-15176.24585,Cluster-15176.11704,Cluster-15176.14381,Cluster-15176.15431,Cluster-15176.13543,Cluster-15176.5655,Cluster-15176.18164,Cluster-15176.24717,Cluster-15176.15494,Clu…
GO:0016503	pheromone receptor activity	molecular_function	4	Cluster-15176.15846,Cluster-15176.6823,Cluster-15176.15833,Cluster-15176.1647
GO:0010467	gene expression	biological_process	1109	Cluster-15176.16163,Cluster-17520.0,Cluster-15176.13877,Cluster-15176.26088,Cluster-15176.14109,Cluster-15176.5853,Cluster-15176.12073,Cluster-15176.16860,Cluster-15176.21652,Cluster-15400.0,Cluster-15176.19408,Cluster-15176.12768,Cluster-15176.17157,Cluster-15328.0,Cluster-15176.19030,Cluster-15176.16235,Cluster-15176.27180,Cluster-15797.0,Cluster-15176.25611,Cluster-15176.17594,Cluster-15176.92…
GO:0007338	single fertilization	biological_process	5	Cluster-15176.19443,Cluster-15176.28952,Cluster-15176.7709,Cluster-15176.13761,Cluster-15176.21570
GO:0009566	fertilization	biological_process	5	Cluster-15176.19443,Cluster-15176.28952,Cluster-15176.7709,Cluster-15176.13761,Cluster-15176.21570
GO:0006384	transcription initiation from RNA polymerase III promoter	biological_process	2	Cluster-15176.13761,Cluster-16546.0
GO:0046873	metal ion transmembrane transporter activity	molecular_function	132	Cluster-15176.487,Cluster-15176.11093,Cluster-15176.21990,Cluster-15176.14627,Cluster-15176.24072,Cluster-15176.5641,Cluster-15176.24827,Cluster-15176.18109,Cluster-15176.9886,Cluster-15176.18039,Cluster-15176.30019,Cluster-15176.28368,Cluster-15176.22593,Cluster-15176.15608,Cluster-15176.9541,Cluster-15176.20141,Cluster-15176.20850,Cluster-15176.31542,Cluster-15176.11305,Cluster-15176.10630,Clus…
GO:0005523	tropomyosin binding	molecular_function	1	Cluster-15176.4348
GO:0051694	pointed-end actin filament capping	biological_process	1	Cluster-15176.4348
GO:0009129	pyrimidine nucleoside monophosphate metabolic process	biological_process	7	Cluster-15176.27478,Cluster-15176.16205,Cluster-15176.27506,Cluster-15176.18262,Cluster-15176.28581,Cluster-15176.18260,Cluster-15176.9665
GO:0009130	pyrimidine nucleoside monophosphate biosynthetic process	biological_process	7	Cluster-15176.9665,Cluster-15176.18260,Cluster-15176.28581,Cluster-15176.18262,Cluster-15176.16205,Cluster-15176.27506,Cluster-15176.27478
GO:0009157	deoxyribonucleoside monophosphate biosynthetic process	biological_process	7	Cluster-15176.18260,Cluster-15176.9665,Cluster-15176.27478,Cluster-15176.28581,Cluster-15176.18262,Cluster-15176.16205,Cluster-15176.27506
GO:0009176	pyrimidine deoxyribonucleoside monophosphate metabolic process	biological_process	7	Cluster-15176.18260,Cluster-15176.9665,Cluster-15176.27478,Cluster-15176.27506,Cluster-15176.16205,Cluster-15176.28581,Cluster-15176.18262
GO:0009177	pyrimidine deoxyribonucleoside monophosphate biosynthetic process	biological_process	7	Cluster-15176.27478,Cluster-15176.27506,Cluster-15176.16205,Cluster-15176.28581,Cluster-15176.18262,Cluster-15176.18260,Cluster-15176.9665
GO:0009221	pyrimidine deoxyribonucleotide biosynthetic process	biological_process	7	Cluster-15176.27478,Cluster-15176.18262,Cluster-15176.28581,Cluster-15176.27506,Cluster-15176.16205,Cluster-15176.18260,Cluster-15176.9665
GO:0009263	deoxyribonucleotide biosynthetic process	biological_process	7	Cluster-15176.18260,Cluster-15176.9665,Cluster-15176.27478,Cluster-15176.27506,Cluster-15176.16205,Cluster-15176.18262,Cluster-15176.28581
GO:0009265	2'-deoxyribonucleotide biosynthetic process	biological_process	7	Cluster-15176.18260,Cluster-15176.9665,Cluster-15176.27478,Cluster-15176.28581,Cluster-15176.18262,Cluster-15176.27506,Cluster-15176.16205
GO:0046385	deoxyribose phosphate biosynthetic process	biological_process	7	Cluster-15176.18260,Cluster-15176.9665,Cluster-15176.27478,Cluster-15176.18262,Cluster-15176.28581,Cluster-15176.16205,Cluster-15176.27506
GO:0005773	vacuole	cellular_component	8	Cluster-15176.10060,Cluster-15176.25828,Cluster-15176.7490,Cluster-15176.23584,Cluster-15176.22792,Cluster-15176.4711,Cluster-15176.5864,Cluster-15176.6738
GO:0050290	sphingomyelin phosphodiesterase D activity	molecular_function	2	Cluster-15176.7722,Cluster-15176.4487
GO:0006813	potassium ion transport	biological_process	52	Cluster-15176.24234,Cluster-15176.15893,Cluster-15176.16927,Cluster-15176.19311,Cluster-15176.25514,Cluster-15176.22074,Cluster-15176.11217,Cluster-15176.30884,Cluster-15176.19081,Cluster-15176.8548,Cluster-15176.4751,Cluster-16679.0,Cluster-15176.15529,Cluster-15176.29391,Cluster-15176.20953,Cluster-15176.7978,Cluster-15176.28778,Cluster-16167.0,Cluster-15176.16568,Cluster-15176.25775,Cluster-14…
GO:0005102	receptor binding	molecular_function	102	Cluster-15176.10680,Cluster-15176.17459,Cluster-15176.4883,Cluster-15176.21474,Cluster-15176.28337,Cluster-15176.21195,Cluster-15176.9086,Cluster-15176.28038,Cluster-15176.10939,Cluster-15176.20910,Cluster-15176.23741,Cluster-15176.11985,Cluster-15176.11421,Cluster-15176.22316,Cluster-15176.4720,Cluster-15176.7124,Cluster-15176.20156,Cluster-15176.6275,Cluster-15176.25038,Cluster-15176.24154,Clus…
GO:0000002	mitochondrial genome maintenance	biological_process	2	Cluster-15176.25635,Cluster-15176.9429
GO:0019955	cytokine binding	molecular_function	2	Cluster-15176.29058,Cluster-15176.12692
GO:0004366	glycerol-3-phosphate O-acyltransferase activity	molecular_function	2	Cluster-15176.20012,Cluster-15176.24867
GO:0003896	DNA primase activity	molecular_function	10	Cluster-19302.0,Cluster-15176.21396,Cluster-15176.8434,Cluster-15176.21640,Cluster-15176.16860,Cluster-15176.1646,Cluster-18845.0,Cluster-15176.8080,Cluster-15176.21446,Cluster-15176.19944
GO:0004411	homogentisate 1,2-dioxygenase activity	molecular_function	2	Cluster-15176.17974,Cluster-15176.6089
GO:0006559	L-phenylalanine catabolic process	biological_process	2	Cluster-15176.17974,Cluster-15176.6089
GO:1902222	erythrose 4-phosphate/phosphoenolpyruvate family amino acid catabolic process	biological_process	2	Cluster-15176.17974,Cluster-15176.6089
GO:0008374	O-acyltransferase activity	molecular_function	16	Cluster-15176.24910,Cluster-15176.6735,Cluster-15176.3263,Cluster-15176.5759,Cluster-4007.0,Cluster-15176.23168,Cluster-15176.7864,Cluster-15176.7568,Cluster-15176.20012,Cluster-15176.3861,Cluster-15176.8345,Cluster-15176.24867,Cluster-15176.6472,Cluster-15176.4754,Cluster-15176.26100,Cluster-4585.0
GO:0005911	cell-cell junction	cellular_component	4	Cluster-15176.12538,Cluster-15176.11010,Cluster-15176.20216,Cluster-15176.6299
GO:0008649	rRNA methyltransferase activity	molecular_function	6	Cluster-15176.9654,Cluster-15176.6665,Cluster-15176.12890,Cluster-15176.8311,Cluster-15176.9498,Cluster-15176.6230
GO:0008643	carbohydrate transport	biological_process	27	Cluster-15176.27887,Cluster-15176.27162,Cluster-15176.24161,Cluster-15176.14433,Cluster-15176.9330,Cluster-15176.14688,Cluster-15176.6731,Cluster-15176.28282,Cluster-15176.6815,Cluster-15176.28029,Cluster-15176.4611,Cluster-15176.1532,Cluster-15176.24259,Cluster-15176.16434,Cluster-15176.9494,Cluster-15176.28230,Cluster-15176.16417,Cluster-15176.13794,Cluster-15176.4831,Cluster-15176.29505,Cluste…
GO:0003849	3-deoxy-7-phosphoheptulonate synthase activity	molecular_function	3	Cluster-15176.16123,Cluster-15176.21830,Cluster-15176.26785
GO:0009231	riboflavin biosynthetic process	biological_process	7	Cluster-15176.24515,Cluster-15176.6409,Cluster-15176.10253,Cluster-15176.21446,Cluster-15176.8128,Cluster-15176.21603,Cluster-15176.21448
GO:0042727	flavin-containing compound biosynthetic process	biological_process	7	Cluster-15176.6409,Cluster-15176.24515,Cluster-15176.10253,Cluster-15176.21446,Cluster-15176.21448,Cluster-15176.21603,Cluster-15176.8128
GO:0004619	phosphoglycerate mutase activity	molecular_function	4	Cluster-15176.13766,Cluster-15176.8297,Cluster-15176.21380,Cluster-15176.12640
GO:0006007	glucose catabolic process	biological_process	4	Cluster-15176.12640,Cluster-15176.21380,Cluster-15176.8297,Cluster-15176.13766
GO:0019320	hexose catabolic process	biological_process	4	Cluster-15176.12640,Cluster-15176.21380,Cluster-15176.8297,Cluster-15176.13766
GO:0007067	mitotic nuclear division	biological_process	29	Cluster-15176.14562,Cluster-15176.7870,Cluster-15176.4842,Cluster-15176.18344,Cluster-15176.8848,Cluster-15176.573,Cluster-15176.13395,Cluster-15176.10060,Cluster-15176.22371,Cluster-15176.24860,Cluster-15176.13134,Cluster-15176.2093,Cluster-15176.16431,Cluster-15176.10688,Cluster-15176.15744,Cluster-15176.15775,Cluster-15176.17843,Cluster-15176.28516,Cluster-15176.21587,Cluster-15176.12114,Clust…
GO:0032268	regulation of cellular protein metabolic process	biological_process	115	Cluster-15176.24860,Cluster-15176.23693,Cluster-15176.4414,Cluster-16940.0,Cluster-15176.23492,Cluster-15176.7870,Cluster-15176.2857,Cluster-15176.1802,Cluster-15176.13466,Cluster-15072.0,Cluster-15176.12785,Cluster-17560.0,Cluster-17450.0,Cluster-15176.15113,Cluster-15176.7991,Cluster-15176.8189,Cluster-15176.4721,Cluster-15176.15922,Cluster-15176.10110,Cluster-15176.9470,Cluster-15176.8398,Clus…
GO:0030975	thiamine binding	molecular_function	3	Cluster-15176.6685,Cluster-15176.16243,Cluster-15176.8939
GO:0072527	pyrimidine-containing compound metabolic process	biological_process	91	Cluster-15176.25743,Cluster-15176.21939,Cluster-15176.14471,Cluster-15176.2680,Cluster-15176.26813,Cluster-15176.25741,Cluster-15176.10536,Cluster-15176.12169,Cluster-17460.0,Cluster-15176.18081,Cluster-15176.4751,Cluster-15176.16243,Cluster-15176.18262,Cluster-15176.13773,Cluster-15176.20560,Cluster-15176.6685,Cluster-19600.0,Cluster-15176.5656,Cluster-15176.3020,Cluster-15176.26867,Cluster-1517…
GO:0018342	protein prenylation	biological_process	6	Cluster-15176.1542,Cluster-14577.0,Cluster-15176.20211,Cluster-15176.7722,Cluster-15176.8997,Cluster-15176.13626
GO:0097354	prenylation	biological_process	6	Cluster-15176.13626,Cluster-15176.20211,Cluster-15176.7722,Cluster-15176.8997,Cluster-15176.1542,Cluster-14577.0
GO:0000228	nuclear chromosome	cellular_component	51	Cluster-15176.13543,Cluster-15176.15744,Cluster-15176.29387,Cluster-15176.9143,Cluster-15176.24585,Cluster-15176.28516,Cluster-15176.15743,Cluster-15176.28669,Cluster-15176.25977,Cluster-15176.12114,Cluster-15176.24719,Cluster-15176.3780,Cluster-15176.19406,Cluster-15176.24717,Cluster-15176.1527,Cluster-15176.25661,Cluster-15176.15494,Cluster-15176.12073,Cluster-15176.1148,Cluster-16241.0,Cluster…
GO:0009607	response to biotic stimulus	biological_process	55	Cluster-15176.15599,Cluster-15176.26862,Cluster-15176.14456,Cluster-15176.5128,Cluster-15176.9457,Cluster-15176.21053,Cluster-15176.4899,Cluster-15176.18155,Cluster-15176.4782,Cluster-15176.14565,Cluster-15176.2994,Cluster-15176.17356,Cluster-3961.0,Cluster-15176.7869,Cluster-15176.25113,Cluster-15176.14004,Cluster-15176.13449,Cluster-15176.10269,Cluster-18867.0,Cluster-15176.5591,Cluster-15176.3…
GO:0009219	pyrimidine deoxyribonucleotide metabolic process	biological_process	8	Cluster-15176.27506,Cluster-15176.22057,Cluster-15176.18262,Cluster-15176.28581,Cluster-15176.9665,Cluster-15176.16205,Cluster-15176.27478,Cluster-15176.18260
GO:0009262	deoxyribonucleotide metabolic process	biological_process	8	Cluster-15176.18260,Cluster-15176.27478,Cluster-15176.16205,Cluster-15176.9665,Cluster-15176.27506,Cluster-15176.18262,Cluster-15176.28581,Cluster-15176.22057
GO:0009394	2'-deoxyribonucleotide metabolic process	biological_process	8	Cluster-15176.9665,Cluster-15176.27506,Cluster-15176.18262,Cluster-15176.28581,Cluster-15176.22057,Cluster-15176.18260,Cluster-15176.27478,Cluster-15176.16205
GO:0019692	deoxyribose phosphate metabolic process	biological_process	8	Cluster-15176.22057,Cluster-15176.28581,Cluster-15176.18262,Cluster-15176.27506,Cluster-15176.9665,Cluster-15176.27478,Cluster-15176.16205,Cluster-15176.18260
GO:0016459	myosin complex	cellular_component	14	Cluster-15176.23621,Cluster-15176.26086,Cluster-15176.718,Cluster-15176.21125,Cluster-15176.4577,Cluster-15176.15728,Cluster-15176.12755,Cluster-15176.19883,Cluster-15176.30539,Cluster-17299.0,Cluster-15176.20996,Cluster-15176.28816,Cluster-15176.13917,Cluster-15176.21486
GO:0008514	organic anion transmembrane transporter activity	molecular_function	19	Cluster-15176.2021,Cluster-15176.6696,Cluster-15176.11536,Cluster-15176.28962,Cluster-15176.28241,Cluster-15176.29391,Cluster-15176.16817,Cluster-15176.9541,Cluster-15176.2324,Cluster-15176.5310,Cluster-15176.22578,Cluster-15176.10908,Cluster-15176.22463,Cluster-15176.16331,Cluster-15176.24072,Cluster-15176.2427,Cluster-15176.21136,Cluster-15176.4816,Cluster-15176.5154
GO:0000279	M phase	biological_process	12	Cluster-15176.18669,Cluster-15176.1527,Cluster-15176.4024,Cluster-15176.22371,Cluster-15176.19914,Cluster-15176.21587,Cluster-15176.573,Cluster-15176.18344,Cluster-15176.4842,Cluster-15176.1602,Cluster-16241.0,Cluster-15176.15744
GO:0022403	cell cycle phase	biological_process	12	Cluster-15176.19914,Cluster-15176.22371,Cluster-15176.4024,Cluster-15176.1527,Cluster-15176.18669,Cluster-15176.15744,Cluster-16241.0,Cluster-15176.1602,Cluster-15176.18344,Cluster-15176.4842,Cluster-15176.573,Cluster-15176.21587
GO:0044848	biological phase	biological_process	12	Cluster-16241.0,Cluster-15176.1602,Cluster-15176.15744,Cluster-15176.573,Cluster-15176.21587,Cluster-15176.18344,Cluster-15176.4842,Cluster-15176.4024,Cluster-15176.19914,Cluster-15176.22371,Cluster-15176.18669,Cluster-15176.1527
GO:0008199	ferric iron binding	molecular_function	8	Cluster-15176.15298,Cluster-15176.6728,Cluster-15176.12747,Cluster-15176.15554,Cluster-18214.0,Cluster-15176.27491,Cluster-15176.20586,Cluster-18728.0
GO:0004014	adenosylmethionine decarboxylase activity	molecular_function	4	Cluster-15176.3303,Cluster-16028.0,Cluster-15176.3026,Cluster-15176.16591
GO:0008216	spermidine metabolic process	biological_process	4	Cluster-15176.16591,Cluster-16028.0,Cluster-15176.3303,Cluster-15176.3026
GO:0008295	spermidine biosynthetic process	biological_process	4	Cluster-15176.16591,Cluster-15176.3026,Cluster-16028.0,Cluster-15176.3303
GO:0015886	heme transport	biological_process	14	Cluster-15176.20830,Cluster-15176.19544,Cluster-15176.5982,Cluster-15176.19657,Cluster-15176.6388,Cluster-15176.28274,Cluster-15176.3256,Cluster-15176.28277,Cluster-15176.2558,Cluster-15176.21498,Cluster-15176.19311,Cluster-15176.17917,Cluster-18130.0,Cluster-15176.16319
GO:1901678	iron coordination entity transport	biological_process	14	Cluster-18130.0,Cluster-15176.16319,Cluster-15176.21498,Cluster-15176.17917,Cluster-15176.19311,Cluster-15176.2558,Cluster-15176.28277,Cluster-15176.28274,Cluster-15176.3256,Cluster-15176.19657,Cluster-15176.6388,Cluster-15176.5982,Cluster-15176.19544,Cluster-15176.20830
GO:0016714	oxidoreductase activity, acting on paired donors, with incorporation or reduction of molecular oxygen, reduced pteridine as one donor, and incorporation of one atom of oxygen	molecular_function	4	Cluster-15176.14643,Cluster-15176.16336,Cluster-15176.13384,Cluster-15176.11022
GO:0008284	positive regulation of cell proliferation	biological_process	5	Cluster-15176.20910,Cluster-15176.15692,Cluster-15176.22329,Cluster-15176.10110,Cluster-15176.11421
GO:0006790	sulfur compound metabolic process	biological_process	69	Cluster-17945.0,Cluster-15176.13778,Cluster-15176.26589,Cluster-15176.16805,Cluster-15176.6970,Cluster-15176.23400,Cluster-15176.5292,Cluster-15176.2288,Cluster-15176.22557,Cluster-15176.5370,Cluster-15176.7748,Cluster-15176.18144,Cluster-19007.0,Cluster-15176.16928,Cluster-15176.16927,Cluster-15176.8311,Cluster-15176.27150,Cluster-15176.20797,Cluster-14996.1,Cluster-15176.16243,Cluster-15176.813…
GO:0030042	actin filament depolymerization	biological_process	5	Cluster-15176.16482,Cluster-15176.10850,Cluster-15176.11672,Cluster-15176.14101,Cluster-15176.4348
GO:0030834	regulation of actin filament depolymerization	biological_process	5	Cluster-15176.16482,Cluster-15176.11672,Cluster-15176.10850,Cluster-15176.14101,Cluster-15176.4348
GO:0030835	negative regulation of actin filament depolymerization	biological_process	5	Cluster-15176.4348,Cluster-15176.16482,Cluster-15176.10850,Cluster-15176.11672,Cluster-15176.14101
GO:0030837	negative regulation of actin filament polymerization	biological_process	5	Cluster-15176.14101,Cluster-15176.10850,Cluster-15176.11672,Cluster-15176.16482,Cluster-15176.4348
GO:0031333	negative regulation of protein complex assembly	biological_process	5	Cluster-15176.4348,Cluster-15176.14101,Cluster-15176.10850,Cluster-15176.11672,Cluster-15176.16482
GO:0032272	negative regulation of protein polymerization	biological_process	5	Cluster-15176.11672,Cluster-15176.10850,Cluster-15176.16482,Cluster-15176.14101,Cluster-15176.4348
GO:0051261	protein depolymerization	biological_process	5	Cluster-15176.14101,Cluster-15176.10850,Cluster-15176.11672,Cluster-15176.16482,Cluster-15176.4348
GO:0051693	actin filament capping	biological_process	5	Cluster-15176.10850,Cluster-15176.11672,Cluster-15176.16482,Cluster-15176.14101,Cluster-15176.4348
GO:1901879	regulation of protein depolymerization	biological_process	5	Cluster-15176.4348,Cluster-15176.14101,Cluster-15176.11672,Cluster-15176.10850,Cluster-15176.16482
GO:1901880	negative regulation of protein depolymerization	biological_process	5	Cluster-15176.16482,Cluster-15176.11672,Cluster-15176.10850,Cluster-15176.14101,Cluster-15176.4348
GO:0007128	meiotic prophase I	biological_process	4	Cluster-15176.1527,Cluster-15176.1602,Cluster-15176.4024,Cluster-16241.0
GO:0051324	prophase	biological_process	4	Cluster-15176.4024,Cluster-15176.1602,Cluster-16241.0,Cluster-15176.1527
GO:0098762	meiotic cell cycle phase	biological_process	4	Cluster-15176.1527,Cluster-16241.0,Cluster-15176.1602,Cluster-15176.4024
GO:0098764	meiosis I cell cycle phase	biological_process	4	Cluster-16241.0,Cluster-15176.1602,Cluster-15176.4024,Cluster-15176.1527
GO:0001775	cell activation	biological_process	21	Cluster-15176.24115,Cluster-15745.0,Cluster-15176.573,Cluster-17299.0,Cluster-15176.28333,Cluster-15176.3052,Cluster-15176.24110,Cluster-15176.22871,Cluster-15176.14089,Cluster-15176.3178,Cluster-15176.22585,Cluster-15176.28516,Cluster-15176.19750,Cluster-15176.15744,Cluster-15176.14306,Cluster-15176.16363,Cluster-15176.21418,Cluster-15176.10618,Cluster-15176.24154,Cluster-18729.0,Cluster-15176.2…
GO:0019208	phosphatase regulator activity	molecular_function	8	Cluster-17560.0,Cluster-15176.26129,Cluster-15176.3000,Cluster-15176.13604,Cluster-15176.18374,Cluster-15176.10842,Cluster-15176.25635,Cluster-15176.13218
GO:0005829	cytosol	cellular_component	25	Cluster-15176.7564,Cluster-19989.1,Cluster-15176.7074,Cluster-3975.0,Cluster-15176.6121,Cluster-15176.13083,Cluster-11115.1,Cluster-15176.15728,Cluster-15176.16995,Cluster-7168.0,Cluster-15176.7049,Cluster-15176.9693,Cluster-15176.2972,Cluster-15176.6672,Cluster-15176.24983,Cluster-19395.0,Cluster-15176.18612,Cluster-15176.17840,Cluster-16073.0,Cluster-15176.7310,Cluster-15176.16841,Cluster-15176…
GO:0061024	membrane organization	biological_process	65	Cluster-15176.9572,Cluster-15176.5718,Cluster-15176.6485,Cluster-16909.0,Cluster-15176.4759,Cluster-15176.5238,Cluster-15176.28972,Cluster-15176.17181,Cluster-15176.18673,Cluster-15176.16961,Cluster-15176.9343,Cluster-15176.14562,Cluster-15176.17608,Cluster-15176.27432,Cluster-15176.17603,Cluster-15176.23598,Cluster-15176.21646,Cluster-15176.5925,Cluster-15176.15599,Cluster-15176.13761,Cluster-15…
GO:0008033	tRNA processing	biological_process	101	Cluster-15176.22971,Cluster-15709.0,Cluster-15176.30704,Cluster-15176.26569,Cluster-15176.16840,Cluster-15176.11217,Cluster-5091.0,Cluster-15176.16276,Cluster-15176.22915,Cluster-15176.10171,Cluster-16789.0,Cluster-15176.5771,Cluster-15176.21410,Cluster-19539.0,Cluster-15176.18463,Cluster-15176.11429,Cluster-15176.14964,Cluster-15176.19695,Cluster-15176.28834,Cluster-15176.6178,Cluster-15176.1798…
GO:0050532	2-phosphosulfolactate phosphatase activity	molecular_function	1	Cluster-15176.22172
GO:0051180	vitamin transport	biological_process	2	Cluster-15176.29122,Cluster-15176.23883
GO:0042908	xenobiotic transport	biological_process	1	Cluster-20205.0
GO:0042910	xenobiotic transporter activity	molecular_function	1	Cluster-20205.0
GO:0042919	benzoate transport	biological_process	1	Cluster-20205.0
GO:0042925	benzoate transporter activity	molecular_function	1	Cluster-20205.0
GO:0008810	cellulase activity	molecular_function	2	Cluster-16825.0,Cluster-15176.17443
GO:0050804	modulation of synaptic transmission	biological_process	2	Cluster-15176.12653,Cluster-15176.21595
GO:0009055	electron carrier activity	molecular_function	89	Cluster-15176.7304,Cluster-15176.9561,Cluster-15176.13086,Cluster-15176.10688,Cluster-15176.13731,Cluster-15176.26,Cluster-15176.7864,Cluster-15176.7929,Cluster-15176.16500,Cluster-15176.26725,Cluster-16909.0,Cluster-15176.16303,Cluster-16167.0,Cluster-15176.15773,Cluster-15176.12815,Cluster-15176.26062,Cluster-15176.12762,Cluster-15176.7387,Cluster-15176.17095,Cluster-15176.28129,Cluster-15176.6…
GO:0046660	female sex differentiation	biological_process	4	Cluster-15176.1015,Cluster-15176.7083,Cluster-15176.21049,Cluster-15176.17103
GO:0006633	fatty acid biosynthetic process	biological_process	45	Cluster-15176.15335,Cluster-15176.14334,Cluster-15176.17457,Cluster-19395.0,Cluster-15176.16927,Cluster-15176.25514,Cluster-15176.16554,Cluster-15176.2805,Cluster-11115.1,Cluster-15176.10067,Cluster-15176.19888,Cluster-7168.0,Cluster-15176.16995,Cluster-19989.1,Cluster-3975.0,Cluster-15176.7995,Cluster-15176.16168,Cluster-15176.2845,Cluster-15176.25775,Cluster-15176.16568,Cluster-15176.28211,Clus…
GO:0031554	regulation of DNA-templated transcription, termination	biological_process	5	Cluster-15176.2867,Cluster-15176.20572,Cluster-15176.14260,Cluster-15176.15166,Cluster-15176.20792
GO:0009246	enterobacterial common antigen biosynthetic process	biological_process	1	Cluster-15176.24377
GO:0036065	fucosylation	biological_process	1	Cluster-15176.24377
GO:0046378	enterobacterial common antigen metabolic process	biological_process	1	Cluster-15176.24377
GO:0009892	negative regulation of metabolic process	biological_process	37	Cluster-15176.12867,Cluster-15176.19914,Cluster-15176.11839,Cluster-15176.24602,Cluster-15176.14109,Cluster-18806.0,Cluster-14812.0,Cluster-15176.12484,Cluster-15176.10060,Cluster-15176.17707,Cluster-15176.21762,Cluster-15176.12587,Cluster-15176.14688,Cluster-15176.6848,Cluster-15176.4721,Cluster-15176.3289,Cluster-15176.19881,Cluster-17783.0,Cluster-15176.3200,Cluster-15176.15919,Cluster-15176.1…
GO:0016679	oxidoreductase activity, acting on diphenols and related substances as donors	molecular_function	15	Cluster-15176.10842,Cluster-15176.3925,Cluster-15176.19522,Cluster-15176.4513,Cluster-15176.17680,Cluster-15176.24799,Cluster-15176.2415,Cluster-15176.16813,Cluster-14859.0,Cluster-15176.20275,Cluster-15176.25292,Cluster-15176.7319,Cluster-15176.12333,Cluster-15176.12571,Cluster-15176.14157
GO:0046417	chorismate metabolic process	biological_process	1	Cluster-15176.6346
GO:0019001	guanyl nucleotide binding	molecular_function	152	Cluster-15176.18880,Cluster-15176.25071,Cluster-15176.19764,Cluster-15176.25469,Cluster-4304.0,Cluster-15176.9925,Cluster-15176.23711,Cluster-15176.15648,Cluster-15176.9865,Cluster-15176.16137,Cluster-15176.17680,Cluster-15176.17603,Cluster-15176.17608,Cluster-15176.28402,Cluster-15176.2667,Cluster-19846.0,Cluster-15176.28991,Cluster-13917.0,Cluster-15176.6031,Cluster-15176.14950,Cluster-15176.32…
GO:0002143	tRNA wobble position uridine thiolation	biological_process	1	Cluster-15176.16276
GO:0009898	cytoplasmic side of plasma membrane	cellular_component	5	Cluster-15176.18226,Cluster-15176.13843,Cluster-15176.21208,Cluster-15176.23567,Cluster-3337.0
GO:0098552	side of membrane	cellular_component	5	Cluster-15176.23567,Cluster-3337.0,Cluster-15176.13843,Cluster-15176.18226,Cluster-15176.21208
GO:0098562	cytoplasmic side of membrane	cellular_component	5	Cluster-15176.13843,Cluster-15176.18226,Cluster-15176.21208,Cluster-15176.23567,Cluster-3337.0
GO:0004565	beta-galactosidase activity	molecular_function	8	Cluster-15176.16379,Cluster-15176.8841,Cluster-15176.17843,Cluster-15176.12529,Cluster-15176.10605,Cluster-15176.15949,Cluster-15176.6019,Cluster-15176.17223
GO:0009341	beta-galactosidase complex	cellular_component	8	Cluster-15176.10605,Cluster-15176.15949,Cluster-15176.6019,Cluster-15176.17223,Cluster-15176.16379,Cluster-15176.17843,Cluster-15176.8841,Cluster-15176.12529
GO:0007154	cell communication	biological_process	444	Cluster-15176.18725,Cluster-15176.14306,Cluster-15176.15648,Cluster-15176.22585,Cluster-15176.7567,Cluster-15176.23711,Cluster-15176.19764,Cluster-15176.10543,Cluster-15176.14135,Cluster-15176.16303,Cluster-18729.0,Cluster-15176.23325,Cluster-15176.773,Cluster-15176.14478,Cluster-15176.16471,Cluster-15176.8404,Cluster-15176.14562,Cluster-15176.24917,Cluster-15176.2667,Cluster-15176.26375,Cluster-…
GO:0005024	transforming growth factor beta-activated receptor activity	molecular_function	1	Cluster-15176.18786
GO:0005026	transforming growth factor beta receptor activity, type II	molecular_function	1	Cluster-15176.18786
GO:0009162	deoxyribonucleoside monophosphate metabolic process	biological_process	7	Cluster-15176.16205,Cluster-15176.27506,Cluster-15176.28581,Cluster-15176.18262,Cluster-15176.27478,Cluster-15176.9665,Cluster-15176.18260
GO:0003872	6-phosphofructokinase activity	molecular_function	4	Cluster-15176.9693,Cluster-15176.13083,Cluster-15176.17840,Cluster-15176.7049
GO:0005945	6-phosphofructokinase complex	cellular_component	4	Cluster-15176.7049,Cluster-15176.17840,Cluster-15176.13083,Cluster-15176.9693
GO:0000221	vacuolar proton-transporting V-type ATPase, V1 domain	cellular_component	7	Cluster-15176.5864,Cluster-15176.6738,Cluster-15176.25828,Cluster-15176.7490,Cluster-15176.23584,Cluster-15176.10060,Cluster-15176.4711
GO:0016471	vacuolar proton-transporting V-type ATPase complex	cellular_component	7	Cluster-15176.5864,Cluster-15176.6738,Cluster-15176.25828,Cluster-15176.7490,Cluster-15176.23584,Cluster-15176.10060,Cluster-15176.4711
GO:0035091	phosphatidylinositol binding	molecular_function	7	Cluster-15176.5667,Cluster-15176.24034,Cluster-15176.19558,Cluster-15176.4081,Cluster-15176.12653,Cluster-15176.20172,Cluster-8978.0
GO:0046813	receptor-mediated virion attachment to host cell	biological_process	3	Cluster-15176.16429,Cluster-15176.25056,Cluster-15176.16961
GO:0042651	thylakoid membrane	cellular_component	19	Cluster-15176.14132,Cluster-15176.1607,Cluster-15176.16330,Cluster-15176.20507,Cluster-15176.15842,Cluster-15176.15750,Cluster-15176.14275,Cluster-15176.12571,Cluster-15176.5825,Cluster-15176.15954,Cluster-15176.22681,Cluster-15176.15522,Cluster-15176.3576,Cluster-17906.0,Cluster-15176.19584,Cluster-15176.27930,Cluster-15176.23693,Cluster-15176.29634,Cluster-15176.17121
GO:0015631	tubulin binding	molecular_function	43	Cluster-15176.25104,Cluster-15176.22371,Cluster-15176.23358,Cluster-15176.22251,Cluster-15176.21785,Cluster-15176.18344,Cluster-15176.379,Cluster-15176.20304,Cluster-19600.0,Cluster-15176.27333,Cluster-15176.10617,Cluster-15176.14562,Cluster-15176.8130,Cluster-15176.2897,Cluster-15176.27996,Cluster-15176.11564,Cluster-15176.3289,Cluster-15176.24154,Cluster-15176.28591,Cluster-15176.9741,Cluster-1…
GO:0000313	organellar ribosome	cellular_component	5	Cluster-15176.21985,Cluster-15176.5691,Cluster-15176.18164,Cluster-15176.16661,Cluster-15176.17950
GO:0005761	mitochondrial ribosome	cellular_component	5	Cluster-15176.16661,Cluster-15176.21985,Cluster-15176.5691,Cluster-15176.18164,Cluster-15176.17950
GO:0046916	cellular transition metal ion homeostasis	biological_process	5	Cluster-18728.0,Cluster-15176.20586,Cluster-15176.15554,Cluster-15176.27491,Cluster-15176.6728
GO:0055076	transition metal ion homeostasis	biological_process	5	Cluster-18728.0,Cluster-15176.20586,Cluster-15176.15554,Cluster-15176.6728,Cluster-15176.27491
GO:0006522	alanine metabolic process	biological_process	10	Cluster-15176.3542,Cluster-15176.7093,Cluster-15176.21939,Cluster-15176.20399,Cluster-15176.26237,Cluster-15176.14964,Cluster-15176.18697,Cluster-17563.0,Cluster-4304.0,Cluster-15176.25355
GO:0009078	pyruvate family amino acid metabolic process	biological_process	10	Cluster-15176.25355,Cluster-4304.0,Cluster-17563.0,Cluster-15176.18697,Cluster-15176.14964,Cluster-15176.26237,Cluster-15176.20399,Cluster-15176.21939,Cluster-15176.7093,Cluster-15176.3542
GO:0034219	carbohydrate transmembrane transport	biological_process	2	Cluster-15176.28029,Cluster-15176.5154
GO:0005850	eukaryotic translation initiation factor 2 complex	cellular_component	1	Cluster-15176.10382
GO:0042974	retinoic acid receptor binding	molecular_function	1	Cluster-15176.14285
GO:0008289	lipid binding	molecular_function	46	Cluster-8978.0,Cluster-15176.1413,Cluster-15176.17592,Cluster-15176.18142,Cluster-15176.24154,Cluster-15176.17501,Cluster-15176.9976,Cluster-15176.9137,Cluster-15176.15519,Cluster-15176.14562,Cluster-15176.26100,Cluster-15176.18763,Cluster-15176.7177,Cluster-15176.15161,Cluster-15176.7311,Cluster-15176.10804,Cluster-15176.4081,Cluster-15176.18829,Cluster-15176.2274,Cluster-15176.19558,Cluster-151…
GO:0000052	citrulline metabolic process	biological_process	1	Cluster-15176.7067
GO:0018101	protein citrullination	biological_process	1	Cluster-15176.7067
GO:0019240	citrulline biosynthetic process	biological_process	1	Cluster-15176.7067
GO:0005516	calmodulin binding	molecular_function	18	Cluster-15176.11069,Cluster-15176.4467,Cluster-15176.22373,Cluster-15176.10749,Cluster-15176.16610,Cluster-15176.13448,Cluster-15176.15522,Cluster-15176.19584,Cluster-15176.16743,Cluster-19264.0,Cluster-15176.9047,Cluster-15176.2319,Cluster-15176.2965,Cluster-15176.10959,Cluster-15176.11734,Cluster-15176.24087,Cluster-15176.15235,Cluster-15176.15237
GO:0005044	scavenger receptor activity	molecular_function	2	Cluster-15176.8964,Cluster-15176.19314
GO:0038024	cargo receptor activity	molecular_function	2	Cluster-15176.8964,Cluster-15176.19314
GO:0016559	peroxisome fission	biological_process	3	Cluster-15176.6358,Cluster-15176.11979,Cluster-15176.1474
GO:0000105	histidine biosynthetic process	biological_process	12	Cluster-15176.25113,Cluster-15176.15744,Cluster-15176.12584,Cluster-17089.0,Cluster-15176.16385,Cluster-15176.16468,Cluster-15176.11452,Cluster-15176.27384,Cluster-15176.8337,Cluster-15176.13048,Cluster-19049.0,Cluster-13433.0
GO:0006547	histidine metabolic process	biological_process	12	Cluster-17089.0,Cluster-15176.12584,Cluster-15176.15744,Cluster-15176.25113,Cluster-15176.11452,Cluster-15176.16468,Cluster-15176.16385,Cluster-15176.27384,Cluster-15176.8337,Cluster-15176.13048,Cluster-13433.0,Cluster-19049.0
GO:0052803	imidazole-containing compound metabolic process	biological_process	12	Cluster-17089.0,Cluster-15176.12584,Cluster-15176.15744,Cluster-15176.25113,Cluster-15176.11452,Cluster-15176.16468,Cluster-15176.16385,Cluster-15176.8337,Cluster-15176.27384,Cluster-15176.13048,Cluster-13433.0,Cluster-19049.0
GO:1901565	organonitrogen compound catabolic process	biological_process	75	Cluster-15176.15079,Cluster-15731.0,Cluster-16755.0,Cluster-4016.0,Cluster-17945.0,Cluster-15176.28211,Cluster-15176.25821,Cluster-15176.9617,Cluster-15176.27404,Cluster-15176.24608,Cluster-15176.25285,Cluster-15176.17223,Cluster-15176.22557,Cluster-15176.26337,Cluster-15176.4701,Cluster-15176.16928,Cluster-15176.15166,Cluster-15176.6502,Cluster-15176.18144,Cluster-15176.15963,Cluster-15176.9460,…
GO:0005342	organic acid transmembrane transporter activity	molecular_function	17	Cluster-15176.2021,Cluster-15176.6696,Cluster-15176.29391,Cluster-15176.11536,Cluster-15176.28241,Cluster-15176.28962,Cluster-15176.9541,Cluster-15176.16817,Cluster-15176.2324,Cluster-15176.5310,Cluster-15176.10908,Cluster-15176.22463,Cluster-15176.24072,Cluster-15176.2427,Cluster-15176.21136,Cluster-15176.5154,Cluster-15176.4816
GO:0046943	carboxylic acid transmembrane transporter activity	molecular_function	17	Cluster-15176.24072,Cluster-15176.22463,Cluster-15176.10908,Cluster-15176.4816,Cluster-15176.5154,Cluster-15176.21136,Cluster-15176.2427,Cluster-15176.9541,Cluster-15176.16817,Cluster-15176.29391,Cluster-15176.28241,Cluster-15176.28962,Cluster-15176.11536,Cluster-15176.6696,Cluster-15176.2021,Cluster-15176.2324,Cluster-15176.5310
GO:0050776	regulation of immune response	biological_process	7	Cluster-15176.14004,Cluster-15176.28515,Cluster-15176.16363,Cluster-15176.23741,Cluster-15176.480,Cluster-15176.3256,Cluster-15176.11371
GO:0005549	odorant binding	molecular_function	4	Cluster-14924.0,Cluster-15176.11780,Cluster-15176.8672,Cluster-15176.25712
GO:0000049	tRNA binding	molecular_function	8	Cluster-15176.21551,Cluster-15176.17199,Cluster-15176.25269,Cluster-15176.1863,Cluster-15176.6481,Cluster-15176.13874,Cluster-5091.0,Cluster-15176.23122
GO:0046917	triphosphoribosyl-dephospho-CoA synthase activity	molecular_function	1	Cluster-15176.15829
GO:0030254	protein secretion by the type III secretion system	biological_process	1	Cluster-15176.11620
GO:0030257	type III protein secretion system complex	cellular_component	1	Cluster-15176.11620
GO:0044283	small molecule biosynthetic process	biological_process	194	Cluster-15176.6124,Cluster-15176.18300,Cluster-15176.16995,Cluster-15176.13775,Cluster-19989.1,Cluster-3975.0,Cluster-15176.14566,Cluster-15176.11217,Cluster-15176.16936,Cluster-5091.0,Cluster-15176.25514,Cluster-15176.14302,Cluster-15176.13048,Cluster-15176.23693,Cluster-15176.13218,Cluster-15176.14334,Cluster-8681.0,Cluster-15176.18669,Cluster-15176.7434,Cluster-15176.14682,Cluster-18736.0,Clus…
GO:0016573	histone acetylation	biological_process	3	Cluster-15176.13866,Cluster-15176.1602,Cluster-15176.14715
GO:0004109	coproporphyrinogen oxidase activity	molecular_function	2	Cluster-15176.16858,Cluster-15176.16860
GO:0016772	transferase activity, transferring phosphorus-containing groups	molecular_function	622	Cluster-15176.17000,Cluster-15176.15608,Cluster-15176.23687,Cluster-15176.31542,Cluster-17284.0,Cluster-15176.27144,Cluster-15176.10630,Cluster-15176.17302,Cluster-15176.7681,Cluster-15176.15829,Cluster-15176.718,Cluster-15176.13904,Cluster-15176.3848,Cluster-15176.18383,Cluster-15176.18504,Cluster-15176.23806,Cluster-18845.0,Cluster-15176.796,Cluster-15176.23012,Cluster-15176.27478,Cluster-15176…
GO:0051052	regulation of DNA metabolic process	biological_process	8	Cluster-15176.12867,Cluster-15176.19462,Cluster-15176.4758,Cluster-15176.12098,Cluster-15176.258,Cluster-15176.15,Cluster-15176.10589,Cluster-15176.3014
GO:0009966	regulation of signal transduction	biological_process	25	Cluster-15176.16036,Cluster-15176.1213,Cluster-15176.16452,Cluster-15176.24045,Cluster-17560.0,Cluster-15176.28440,Cluster-15176.3256,Cluster-15176.14089,Cluster-15176.24081,Cluster-15176.10842,Cluster-15176.15728,Cluster-15176.8361,Cluster-15176.23741,Cluster-15176.23634,Cluster-18390.0,Cluster-15176.11985,Cluster-15176.24507,Cluster-15176.15744,Cluster-15176.14306,Cluster-15176.3261,Cluster-151…
GO:0052636	arabinosyltransferase activity	molecular_function	1	Cluster-15176.5310
GO:0071766	Actinobacterium-type cell wall biogenesis	biological_process	1	Cluster-15176.5310
GO:0046915	transition metal ion transmembrane transporter activity	molecular_function	38	Cluster-15176.26717,Cluster-15176.4097,Cluster-15176.22593,Cluster-15176.18511,Cluster-15176.26718,Cluster-15176.7971,Cluster-15176.10630,Cluster-15176.21633,Cluster-15176.5641,Cluster-15176.15217,Cluster-15176.17797,Cluster-15176.14833,Cluster-15176.16892,Cluster-15170.0,Cluster-15176.8192,Cluster-15176.9757,Cluster-15176.10713,Cluster-15176.14514,Cluster-15176.28140,Cluster-15176.18342,Cluster-…
GO:0009187	cyclic nucleotide metabolic process	biological_process	5	Cluster-15176.7133,Cluster-17450.0,Cluster-15176.11095,Cluster-15176.2224,Cluster-15176.20566
GO:0009166	nucleotide catabolic process	biological_process	2	Cluster-15176.7133,Cluster-15176.2224
GO:0043233	organelle lumen	cellular_component	192	Cluster-15176.6032,Cluster-15176.26308,Cluster-15176.10360,Cluster-15176.8080,Cluster-15176.9470,Cluster-15176.10546,Cluster-19302.0,Cluster-15176.2093,Cluster-19539.0,Cluster-15176.14486,Cluster-15176.11776,Cluster-15176.25046,Cluster-14906.0,Cluster-15176.11250,Cluster-15176.19892,Cluster-15176.12531,Cluster-15176.24718,Cluster-15176.13218,Cluster-15176.17052,Cluster-15176.9317,Cluster-15176.15…
GO:0070013	intracellular organelle lumen	cellular_component	192	Cluster-15176.9143,Cluster-15176.15744,Cluster-15176.5549,Cluster-15176.29387,Cluster-15176.15589,Cluster-15176.15465,Cluster-15176.1527,Cluster-15176.6358,Cluster-15176.3076,Cluster-15176.25661,Cluster-15176.24719,Cluster-15176.11711,Cluster-15176.1646,Cluster-15176.8669,Cluster-15176.5691,Cluster-15176.20862,Cluster-19225.0,Cluster-15176.9043,Cluster-15176.26721,Cluster-15176.11989,Cluster-1517…
GO:0033554	cellular response to stress	biological_process	144	Cluster-6136.0,Cluster-15176.6531,Cluster-15176.6640,Cluster-15176.7573,Cluster-15176.22897,Cluster-15176.3880,Cluster-15176.15960,Cluster-15176.24867,Cluster-15176.26718,Cluster-15176.24629,Cluster-16674.0,Cluster-15176.13777,Cluster-15176.23257,Cluster-15176.11704,Cluster-15176.15217,Cluster-15176.19607,Cluster-15176.22098,Cluster-15176.15,Cluster-15176.8378,Cluster-15176.27781,Cluster-15176.62…
GO:0071944	cell periphery	cellular_component	192	Cluster-15176.19807,Cluster-15176.13334,Cluster-15176.4731,Cluster-15176.10617,Cluster-15176.7384,Cluster-15176.13041,Cluster-15739.0,Cluster-15176.29230,Cluster-15176.3734,Cluster-15176.6905,Cluster-15176.18725,Cluster-15176.4801,Cluster-16612.0,Cluster-15176.15072,Cluster-15176.14306,Cluster-15176.20629,Cluster-15176.12129,Cluster-15176.7567,Cluster-18706.0,Cluster-15176.19115,Cluster-15176.139…
GO:0009820	alkaloid metabolic process	biological_process	6	Cluster-15176.8377,Cluster-15176.3399,Cluster-17999.0,Cluster-15176.25821,Cluster-15176.12098,Cluster-15176.5514
GO:0044763	single-organism cellular process	biological_process	1957	Cluster-15176.17052,Cluster-15176.12531,Cluster-15176.13048,Cluster-15176.11217,Cluster-15176.30884,Cluster-15176.3178,Cluster-15176.28337,Cluster-15176.22698,Cluster-15176.1551,Cluster-15176.9854,Cluster-15176.5317,Cluster-15176.9317,Cluster-15176.14912,Cluster-15176.23542,Cluster-16418.0,Cluster-15176.7870,Cluster-15176.27824,Cluster-11261.0,Cluster-15176.379,Cluster-15176.17459,Cluster-15176.3…
.12893,Cluster-15176.10253,Cluster-4016.0,Cluster-15176.8493,Cluster-15176.12805,Cluster-15176.10342,Cluster-20190.0,Cluster-15176.12584,Cluster-15176.5575,Cluster-15176.21828,Cluster-15176.14543,Cluster-15176.17485,Cluster-15170.0,Cluster-15176.12191,Cluster-15176.15465,Cluster-15176.16201,Cluster-15176.4724,Cluster-15176.3261,Cluster-19007.0,Cluster-15176.29387,Cluster-15176.4531,Cluster-15176.…
GO:0052736	beta-glucanase activity	molecular_function	1	Cluster-15176.7544
GO:0052861	glucan endo-1,3-beta-glucanase activity, C-3 substituted reducing group	molecular_function	1	Cluster-15176.7544
GO:0052862	glucan endo-1,4-beta-glucanase activity, C-3 substituted reducing group	molecular_function	1	Cluster-15176.7544
GO:0051051	negative regulation of transport	biological_process	3	Cluster-15176.24161,Cluster-15176.16417,Cluster-15176.21595
GO:0017108	5'-flap endonuclease activity	molecular_function	2	Cluster-15176.6531,Cluster-15176.8780
GO:0033557	Slx1-Slx4 complex	cellular_component	2	Cluster-15176.6531,Cluster-15176.8780
GO:0048256	flap endonuclease activity	molecular_function	2	Cluster-15176.6531,Cluster-15176.8780
GO:0009349	riboflavin synthase complex	cellular_component	1	Cluster-15176.8128
GO:0004620	phospholipase activity	molecular_function	6	Cluster-15176.7722,Cluster-15176.2358,Cluster-14908.0,Cluster-15176.18142,Cluster-15176.4487,Cluster-17497.1
GO:0022857	transmembrane transporter activity	molecular_function	401	Cluster-15176.1754,Cluster-15176.24457,Cluster-15176.4267,Cluster-17115.0,Cluster-15176.11985,Cluster-15176.4343,Cluster-15176.12202,Cluster-15176.8548,Cluster-15176.9854,Cluster-15465.0,Cluster-15176.18779,Cluster-15176.30884,Cluster-15176.17880,Cluster-15176.17052,Cluster-15176.27887,Cluster-14778.0,Cluster-16418.0,Cluster-15176.28282,Cluster-15176.10175,Cluster-15176.4670,Cluster-15176.12955,C…
GO:0003688	DNA replication origin binding	molecular_function	4	Cluster-15176.12098,Cluster-15151.1,Cluster-15176.4759,Cluster-15176.7838
GO:0039713	viral factory	cellular_component	4	Cluster-15151.1,Cluster-15176.7838,Cluster-15176.4759,Cluster-15176.12098
GO:0039715	nuclear viral factory	cellular_component	4	Cluster-15176.12098,Cluster-15176.7838,Cluster-15176.4759,Cluster-15151.1
GO:0046809	replication compartment	cellular_component	4	Cluster-15176.4759,Cluster-15176.7838,Cluster-15151.1,Cluster-15176.12098
GO:0018958	phenol-containing compound metabolic process	biological_process	3	Cluster-15176.24608,Cluster-15176.13603,Cluster-15176.15963
GO:0004519	endonuclease activity	molecular_function	49	Cluster-15176.14030,Cluster-15176.18441,Cluster-15176.24835,Cluster-15176.1170,Cluster-15176.1902,Cluster-15176.17833,Cluster-15176.29392,Cluster-15176.8780,Cluster-15176.13036,Cluster-15176.29689,Cluster-15176.4514,Cluster-15176.7542,Cluster-18218.0,Cluster-15176.29230,Cluster-15176.12169,Cluster-15176.22520,Cluster-15176.16912,Cluster-15176.4513,Cluster-15176.25932,Cluster-15176.12312,Cluster-1…
GO:0006206	pyrimidine nucleobase metabolic process	biological_process	79	Cluster-15176.10536,Cluster-15176.25741,Cluster-15176.12169,Cluster-17460.0,Cluster-15176.14471,Cluster-15176.2680,Cluster-15176.26813,Cluster-15176.25743,Cluster-15176.26867,Cluster-15176.14772,Cluster-15176.5656,Cluster-15176.3020,Cluster-19600.0,Cluster-15176.4751,Cluster-15176.18262,Cluster-15176.13773,Cluster-15176.20560,Cluster-15176.18260,Cluster-15176.3076,Cluster-15176.15465,Cluster-1517…
GO:0008818	cobalamin 5'-phosphate synthase activity	molecular_function	1	Cluster-15176.15969
GO:0051073	adenosylcobinamide-GDP ribazoletransferase activity	molecular_function	1	Cluster-15176.15969
GO:0018492	carbon-monoxide dehydrogenase (acceptor) activity	molecular_function	1	Cluster-15176.5370
GO:0005665	DNA-directed RNA polymerase II, core complex	cellular_component	2	Cluster-15176.5460,Cluster-15176.8987
GO:0007417	central nervous system development	biological_process	1	Cluster-15176.26981
GO:0007420	brain development	biological_process	1	Cluster-15176.26981
GO:0060322	head development	biological_process	1	Cluster-15176.26981
GO:0016620	oxidoreductase activity, acting on the aldehyde or oxo group of donors, NAD or NADP as acceptor	molecular_function	19	Cluster-15176.12808,Cluster-15176.27013,Cluster-15176.15301,Cluster-15176.27015,Cluster-15176.17124,Cluster-15176.17075,Cluster-15176.12807,Cluster-15176.8216,Cluster-15176.14566,Cluster-15176.6891,Cluster-15176.7032,Cluster-15176.17949,Cluster-15176.27012,Cluster-15176.27011,Cluster-15176.7830,Cluster-15176.14141,Cluster-15176.16286,Cluster-15176.25328,Cluster-15176.7495
GO:0030904	retromer complex	cellular_component	2	Cluster-15176.22069,Cluster-15176.24273
GO:0007031	peroxisome organization	biological_process	9	Cluster-15176.11979,Cluster-15176.3905,Cluster-15176.6358,Cluster-15176.1474,Cluster-15176.28296,Cluster-15176.19694,Cluster-15176.19275,Cluster-15176.4185,Cluster-15176.7508
GO:0044802	single-organism membrane organization	biological_process	53	Cluster-15176.9004,Cluster-10164.0,Cluster-15176.19443,Cluster-15176.18300,Cluster-15176.25913,Cluster-15176.4759,Cluster-16909.0,Cluster-15176.5718,Cluster-15176.4343,Cluster-15176.5771,Cluster-15176.6485,Cluster-15176.10403,Cluster-15176.11706,Cluster-15176.17536,Cluster-18614.0,Cluster-15176.18673,Cluster-15176.12334,Cluster-15176.5238,Cluster-15176.17181,Cluster-14940.0,Cluster-15176.27432,Cl…
GO:0051246	regulation of protein metabolic process	biological_process	115	Cluster-19356.0,Cluster-15176.18562,Cluster-15176.24294,Cluster-18876.0,Cluster-15176.16235,Cluster-15176.17450,Cluster-15176.21411,Cluster-16241.0,Cluster-15176.15252,Cluster-14812.0,Cluster-15176.27491,Cluster-18705.1,Cluster-15176.29038,Cluster-19842.0,Cluster-15176.24433,Cluster-15176.18360,Cluster-15176.9116,Cluster-15176.26819,Cluster-15176.27015,Cluster-15176.10382,Cluster-15176.4389,Clust…
GO:0016226	iron-sulfur cluster assembly	biological_process	9	Cluster-15176.8264,Cluster-15176.7546,Cluster-15176.9726,Cluster-15176.4644,Cluster-15176.16228,Cluster-15176.8225,Cluster-15176.15298,Cluster-15176.3566,Cluster-15176.12747
GO:0031163	metallo-sulfur cluster assembly	biological_process	9	Cluster-15176.8225,Cluster-15176.15298,Cluster-15176.3566,Cluster-15176.12747,Cluster-15176.16228,Cluster-15176.9726,Cluster-15176.4644,Cluster-15176.8264,Cluster-15176.7546
GO:0010604	positive regulation of macromolecule metabolic process	biological_process	30	Cluster-15176.18751,Cluster-15176.11421,Cluster-15176.12045,Cluster-15176.6258,Cluster-15176.12883,Cluster-15176.8398,Cluster-15901.0,Cluster-15176.14777,Cluster-15176.20910,Cluster-15176.8120,Cluster-15176.10110,Cluster-15176.23996,Cluster-15176.10543,Cluster-15176.10078,Cluster-15176.381,Cluster-15176.26037,Cluster-18763.0,Cluster-15176.12785,Cluster-15176.12538,Cluster-15176.21411,Cluster-1517…
GO:0016410	N-acyltransferase activity	molecular_function	25	Cluster-15176.22449,Cluster-15176.3460,Cluster-15176.8233,Cluster-15176.13793,Cluster-15176.17172,Cluster-15176.9793,Cluster-15176.20995,Cluster-15176.9352,Cluster-15176.10175,Cluster-15176.24213,Cluster-15176.21332,Cluster-15176.14969,Cluster-15176.17259,Cluster-14996.1,Cluster-15176.3339,Cluster-15176.18042,Cluster-15176.15576,Cluster-14931.0,Cluster-15176.13866,Cluster-15176.4121,Cluster-15176…
GO:0030162	regulation of proteolysis	biological_process	15	Cluster-15176.6258,Cluster-15176.7870,Cluster-15176.15775,Cluster-15176.8120,Cluster-15176.14777,Cluster-15176.2857,Cluster-15176.12045,Cluster-17783.0,Cluster-15176.3200,Cluster-15176.24860,Cluster-15176.10060,Cluster-15176.19914,Cluster-15176.4721,Cluster-15176.9470,Cluster-14812.0
GO:0009522	photosystem I	cellular_component	17	Cluster-15176.12506,Cluster-15176.15859,Cluster-15176.21633,Cluster-15176.22818,Cluster-15176.15560,Cluster-15176.14201,Cluster-15176.24841,Cluster-15176.14477,Cluster-15176.19662,Cluster-15176.15288,Cluster-15176.15522,Cluster-15176.6672,Cluster-15176.19584,Cluster-15176.12002,Cluster-15176.15502,Cluster-15176.12270,Cluster-15176.24810
GO:0052855	ADP-dependent NAD(P)H-hydrate dehydratase activity	molecular_function	3	Cluster-15176.15465,Cluster-15176.18081,Cluster-16942.0
GO:0008652	cellular amino acid biosynthetic process	biological_process	87	Cluster-15176.21830,Cluster-15176.25328,Cluster-15176.16286,Cluster-8681.0,Cluster-15176.14566,Cluster-5091.0,Cluster-15176.14302,Cluster-15176.13048,Cluster-15176.23693,Cluster-15176.13775,Cluster-15176.14964,Cluster-15176.18300,Cluster-15176.27013,Cluster-15176.16468,Cluster-15176.25337,Cluster-15176.6473,Cluster-15176.14038,Cluster-15176.17443,Cluster-15176.13774,Cluster-15176.24804,Cluster-15…
GO:0030131	clathrin adaptor complex	cellular_component	5	Cluster-15176.7870,Cluster-15176.25828,Cluster-15176.16767,Cluster-15176.22743,Cluster-15176.25110
GO:0008645	hexose transport	biological_process	2	Cluster-15176.24161,Cluster-15176.16417
GO:0010827	regulation of glucose transport	biological_process	2	Cluster-15176.24161,Cluster-15176.16417
GO:0010829	negative regulation of glucose transport	biological_process	2	Cluster-15176.24161,Cluster-15176.16417
GO:0015758	glucose transport	biological_process	2	Cluster-15176.16417,Cluster-15176.24161
GO:0046323	glucose import	biological_process	2	Cluster-15176.16417,Cluster-15176.24161
GO:0046324	regulation of glucose import	biological_process	2	Cluster-15176.24161,Cluster-15176.16417
GO:0046325	negative regulation of glucose import	biological_process	2	Cluster-15176.16417,Cluster-15176.24161
GO:0005125	cytokine activity	molecular_function	9	Cluster-15176.22204,Cluster-15176.5278,Cluster-18320.0,Cluster-15176.14446,Cluster-15176.7763,Cluster-15176.6275,Cluster-15176.4720,Cluster-15176.10939,Cluster-15176.10477
GO:0045005	DNA-dependent DNA replication maintenance of fidelity	biological_process	3	Cluster-15176.3014,Cluster-15176.12867,Cluster-15176.15997
GO:0043242	negative regulation of protein complex disassembly	biological_process	5	Cluster-15176.4348,Cluster-15176.14101,Cluster-15176.11672,Cluster-15176.10850,Cluster-15176.16482
GO:0008276	protein methyltransferase activity	molecular_function	24	Cluster-15176.20797,Cluster-15176.8260,Cluster-15176.8311,Cluster-15176.13778,Cluster-16413.0,Cluster-17945.0,Cluster-15176.336,Cluster-15176.22971,Cluster-15176.25369,Cluster-15176.27824,Cluster-15176.27949,Cluster-15176.13554,Cluster-15176.28710,Cluster-15176.18506,Cluster-15176.3634,Cluster-15176.22557,Cluster-15176.22795,Cluster-15176.29505,Cluster-15176.15826,Cluster-15176.1431,Cluster-15176…
GO:0030479	actin cortical patch	cellular_component	2	Cluster-15176.11672,Cluster-15176.14101
GO:0061645	endocytic patch	cellular_component	2	Cluster-15176.14101,Cluster-15176.11672
GO:0004556	alpha-amylase activity	molecular_function	3	Cluster-15176.15896,Cluster-18732.0,Cluster-15176.25913
GO:0040007	growth	biological_process	27	Cluster-15176.6301,Cluster-15176.26037,Cluster-15176.25024,Cluster-15176.13132,Cluster-15176.8404,Cluster-15176.8501,Cluster-15176.9086,Cluster-15176.28337,Cluster-15176.21474,Cluster-15176.4883,Cluster-15176.22379,Cluster-15176.11421,Cluster-15176.15969,Cluster-18697.0,Cluster-15176.20910,Cluster-15176.4081,Cluster-15176.16321,Cluster-15176.8341,Cluster-15176.10110,Cluster-15176.20156,Cluster-15…
GO:0043623	cellular protein complex assembly	biological_process	78	Cluster-15176.3052,Cluster-15176.6004,Cluster-15176.30740,Cluster-15176.25797,Cluster-15176.25505,Cluster-15176.24115,Cluster-15176.25011,Cluster-15176.7000,Cluster-15176.14101,Cluster-15176.25059,Cluster-15176.10060,Cluster-4923.0,Cluster-15176.28396,Cluster-15176.6388,Cluster-15176.10850,Cluster-15176.15744,Cluster-15176.5090,Cluster-15176.19914,Cluster-15176.6224,Cluster-18266.0,Cluster-15176.…
GO:0000346	transcription export complex	cellular_component	4	Cluster-15176.19914,Cluster-15176.16989,Cluster-15176.24115,Cluster-15176.7000
GO:0000445	THO complex part of transcription export complex	cellular_component	4	Cluster-15176.7000,Cluster-15176.24115,Cluster-15176.16989,Cluster-15176.19914
GO:0044710	single-organism metabolic process	biological_process	1457	Cluster-15176.17843,Cluster-15176.15439,Cluster-15176.12657,Cluster-15176.1647,Cluster-15176.23235,Cluster-15176.19076,Cluster-15176.23708,Cluster-15176.23406,Cluster-15176.15803,Cluster-15176.8607,Cluster-15176.26301,Cluster-15176.23906,Cluster-15176.17840,Cluster-15176.7495,Cluster-15176.1725,Cluster-15176.3739,Cluster-15176.14566,Cluster-15176.11250,Cluster-15176.25514,Cluster-15176.3848,Clust…
GO:0039624	viral outer capsid	cellular_component	1	Cluster-15176.24640
GO:0071822	protein complex subunit organization	biological_process	132	Cluster-15176.15724,Cluster-15176.6872,Cluster-15176.8398,Cluster-15176.28274,Cluster-15176.16482,Cluster-17450.0,Cluster-14940.0,Cluster-15176.13420,Cluster-19267.0,Cluster-15176.19311,Cluster-15176.2558,Cluster-15176.24723,Cluster-15176.22887,Cluster-15176.19657,Cluster-15176.15242,Cluster-15176.28516,Cluster-14974.0,Cluster-19260.0,Cluster-15176.24110,Cluster-16241.0,Cluster-15176.18562,Cluste…
GO:0005912	adherens junction	cellular_component	2	Cluster-15176.16967,Cluster-15176.14089
GO:0005924	cell-substrate adherens junction	cellular_component	2	Cluster-15176.16967,Cluster-15176.14089
GO:0005925	focal adhesion	cellular_component	2	Cluster-15176.14089,Cluster-15176.16967
GO:0007172	signal complex assembly	biological_process	2	Cluster-15176.14089,Cluster-15176.16967
GO:0030055	cell-substrate junction	cellular_component	2	Cluster-15176.16967,Cluster-15176.14089
GO:0070161	anchoring junction	cellular_component	2	Cluster-15176.16967,Cluster-15176.14089
GO:0019843	rRNA binding	molecular_function	10	Cluster-15176.6874,Cluster-15176.2358,Cluster-15176.2883,Cluster-15176.20612,Cluster-15176.19925,Cluster-18317.0,Cluster-15176.24246,Cluster-15176.9783,Cluster-15850.0,Cluster-15176.14926
GO:0003972	RNA ligase (ATP) activity	molecular_function	3	Cluster-15176.25712,Cluster-15176.18751,Cluster-15176.7148
GO:0008452	RNA ligase activity	molecular_function	3	Cluster-15176.7148,Cluster-15176.18751,Cluster-15176.25712
GO:0045298	tubulin complex	cellular_component	43	Cluster-15176.10617,Cluster-15176.2897,Cluster-15176.8130,Cluster-15176.14562,Cluster-15176.27333,Cluster-15176.379,Cluster-15176.18344,Cluster-15176.21785,Cluster-19600.0,Cluster-15176.20304,Cluster-15176.23358,Cluster-15176.22371,Cluster-15176.22251,Cluster-15176.25104,Cluster-15176.28591,Cluster-15176.24099,Cluster-15176.9741,Cluster-15176.24154,Cluster-15176.11564,Cluster-15176.3289,Cluster-1…
GO:0008686	3,4-dihydroxy-2-butanone-4-phosphate synthase activity	molecular_function	2	Cluster-15176.21446,Cluster-15176.21448
GO:0006928	movement of cell or subcellular component	biological_process	60	Cluster-15176.17461,Cluster-15176.7592,Cluster-15176.11093,Cluster-15176.15592,Cluster-15176.22751,Cluster-15176.15744,Cluster-15176.15242,Cluster-15176.16612,Cluster-15176.11841,Cluster-15176.16967,Cluster-15176.19914,Cluster-15176.15740,Cluster-15176.23012,Cluster-15176.7000,Cluster-15176.24042,Cluster-15176.10452,Cluster-15176.10026,Cluster-15176.15742,Cluster-15176.6597,Cluster-15176.18612,Cl…
GO:0006568	tryptophan metabolic process	biological_process	49	Cluster-15176.16927,Cluster-15176.25514,Cluster-15176.10986,Cluster-5091.0,Cluster-15176.16123,Cluster-15176.15335,Cluster-15176.25413,Cluster-15176.14334,Cluster-15176.17457,Cluster-15176.21830,Cluster-15176.16568,Cluster-15176.9302,Cluster-15176.897,Cluster-15176.6954,Cluster-15176.25775,Cluster-15176.17544,Cluster-17089.0,Cluster-15176.6121,Cluster-15176.19888,Cluster-15176.16385,Cluster-15176…
GO:0006586	indolalkylamine metabolic process	biological_process	49	Cluster-15176.16284,Cluster-18736.0,Cluster-15176.8337,Cluster-15176.30019,Cluster-15176.20475,Cluster-15176.17124,Cluster-15176.26785,Cluster-15176.16928,Cluster-15176.26482,Cluster-15176.6502,Cluster-15176.6471,Cluster-15176.13904,Cluster-15176.16532,Cluster-15176.24804,Cluster-17945.0,Cluster-15176.11414,Cluster-15176.28211,Cluster-15176.27828,Cluster-15176.7310,Cluster-15176.25821,Cluster-151…
GO:0022008	neurogenesis	biological_process	11	Cluster-15176.6597,Cluster-15176.22751,Cluster-15176.2349,Cluster-15176.10026,Cluster-15176.12882,Cluster-15176.4467,Cluster-15176.7592,Cluster-15176.17416,Cluster-15176.23012,Cluster-15176.2610,Cluster-15176.26981
GO:0030182	neuron differentiation	biological_process	11	Cluster-15176.22751,Cluster-15176.6597,Cluster-15176.17416,Cluster-15176.7592,Cluster-15176.12882,Cluster-15176.4467,Cluster-15176.2349,Cluster-15176.10026,Cluster-15176.2610,Cluster-15176.23012,Cluster-15176.26981
GO:0048699	generation of neurons	biological_process	11	Cluster-15176.6597,Cluster-15176.22751,Cluster-15176.12882,Cluster-15176.4467,Cluster-15176.2349,Cluster-15176.10026,Cluster-15176.17416,Cluster-15176.7592,Cluster-15176.23012,Cluster-15176.2610,Cluster-15176.26981
GO:0005685	U1 snRNP	cellular_component	3	Cluster-15176.17097,Cluster-15176.26805,Cluster-15176.15744
GO:0006376	mRNA splice site selection	biological_process	3	Cluster-15176.15744,Cluster-15176.26805,Cluster-15176.17097
GO:0030532	small nuclear ribonucleoprotein complex	cellular_component	3	Cluster-15176.15744,Cluster-15176.26805,Cluster-15176.17097
GO:0097525	spliceosomal snRNP complex	cellular_component	3	Cluster-15176.17097,Cluster-15176.15744,Cluster-15176.26805
GO:0030173	integral component of Golgi membrane	cellular_component	7	Cluster-15176.24115,Cluster-15176.17866,Cluster-15176.25011,Cluster-15176.9658,Cluster-15176.24271,Cluster-15176.3892,Cluster-15176.25797
GO:0031228	intrinsic component of Golgi membrane	cellular_component	7	Cluster-15176.25797,Cluster-15176.3892,Cluster-15176.9658,Cluster-15176.24271,Cluster-15176.17866,Cluster-15176.25011,Cluster-15176.24115
GO:0042995	cell projection	cellular_component	36	Cluster-15176.20351,Cluster-15176.15242,Cluster-15176.15744,Cluster-15176.19914,Cluster-15176.16612,Cluster-15176.11841,Cluster-15176.18612,Cluster-15176.11160,Cluster-15176.15742,Cluster-15176.22252,Cluster-15176.23975,Cluster-15176.7000,Cluster-15176.4343,Cluster-15176.3054,Cluster-14859.0,Cluster-15176.15728,Cluster-15176.15241,Cluster-15176.11985,Cluster-15176.129,Cluster-15176.4720,Cluster-1…
GO:0003910	DNA ligase (ATP) activity	molecular_function	4	Cluster-15176.27781,Cluster-15176.27293,Cluster-15176.23950,Cluster-19813.0
GO:0046655	folic acid metabolic process	biological_process	12	Cluster-15176.24841,Cluster-15176.4005,Cluster-15176.10745,Cluster-15176.14302,Cluster-15176.14682,Cluster-15176.9082,Cluster-15176.18669,Cluster-15176.3038,Cluster-15176.17244,Cluster-15176.18262,Cluster-15176.25337,Cluster-15176.9974
GO:0046656	folic acid biosynthetic process	biological_process	12	Cluster-15176.4005,Cluster-15176.24841,Cluster-15176.10745,Cluster-15176.14302,Cluster-15176.14682,Cluster-15176.9082,Cluster-15176.18669,Cluster-15176.3038,Cluster-15176.17244,Cluster-15176.18262,Cluster-15176.25337,Cluster-15176.9974
GO:0019475	L-lysine catabolic process to acetate	biological_process	3	Cluster-15176.26337,Cluster-15176.23490,Cluster-15176.3157
GO:0019477	L-lysine catabolic process	biological_process	3	Cluster-15176.3157,Cluster-15176.23490,Cluster-15176.26337
GO:0046440	L-lysine metabolic process	biological_process	3	Cluster-15176.23490,Cluster-15176.26337,Cluster-15176.3157
GO:0005544	calcium-dependent phospholipid binding	molecular_function	5	Cluster-19127.0,Cluster-15176.15519,Cluster-15176.3858,Cluster-15176.23685,Cluster-10668.0
GO:0051087	chaperone binding	molecular_function	15	Cluster-15176.6790,Cluster-15176.24114,Cluster-15176.18658,Cluster-15176.3157,Cluster-15176.7083,Cluster-15176.27520,Cluster-15176.15460,Cluster-15176.3580,Cluster-15176.19914,Cluster-15176.24197,Cluster-15176.27070,Cluster-15176.26603,Cluster-15176.10617,Cluster-15176.24377,Cluster-4961.1
GO:0031410	cytoplasmic vesicle	cellular_component	39	Cluster-15176.12343,Cluster-15176.2828,Cluster-15176.1647,Cluster-15176.4801,Cluster-15176.7900,Cluster-18971.0,Cluster-16909.0,Cluster-15176.15728,Cluster-15176.4103,Cluster-15176.17052,Cluster-15176.24003,Cluster-15176.4435,Cluster-15176.16562,Cluster-15176.28333,Cluster-15176.16767,Cluster-15176.14277,Cluster-15176.17196,Cluster-15176.5037,Cluster-15176.16458,Cluster-15176.23491,Cluster-15176.…
GO:0005774	vacuolar membrane	cellular_component	7	Cluster-15176.25828,Cluster-15176.7490,Cluster-15176.6738,Cluster-15176.5864,Cluster-15176.4711,Cluster-15176.23584,Cluster-15176.10060
GO:0044437	vacuolar part	cellular_component	7	Cluster-15176.5864,Cluster-15176.6738,Cluster-15176.25828,Cluster-15176.7490,Cluster-15176.23584,Cluster-15176.10060,Cluster-15176.4711
GO:0015171	amino acid transmembrane transporter activity	molecular_function	12	Cluster-15176.6696,Cluster-15176.10908,Cluster-15176.2021,Cluster-15176.24072,Cluster-15176.9541,Cluster-15176.28241,Cluster-15176.28962,Cluster-15176.11536,Cluster-15176.29391,Cluster-15176.2427,Cluster-15176.5310,Cluster-15176.2324
GO:0016884	carbon-nitrogen ligase activity, with glutamine as amido-N-donor	molecular_function	4	Cluster-15176.23411,Cluster-17563.0,Cluster-15176.483,Cluster-15176.14964
GO:0043461	proton-transporting ATP synthase complex assembly	biological_process	1	Cluster-15176.12033
GO:0070272	proton-transporting ATP synthase complex biogenesis	biological_process	1	Cluster-15176.12033
GO:0010256	endomembrane system organization	biological_process	15	Cluster-15176.18673,Cluster-15176.5925,Cluster-15176.2712,Cluster-15176.6875,Cluster-14521.0,Cluster-15176.15984,Cluster-17783.0,Cluster-15176.1625,Cluster-15176.21646,Cluster-15176.15225,Cluster-15176.27432,Cluster-15176.11829,Cluster-15176.14354,Cluster-15176.3303,Cluster-15176.9343
GO:0010035	response to inorganic substance	biological_process	13	Cluster-15176.17797,Cluster-15176.14833,Cluster-15176.5220,Cluster-15176.23276,Cluster-15176.14695,Cluster-18402.0,Cluster-15176.28140,Cluster-15176.4097,Cluster-15176.16205,Cluster-15176.23590,Cluster-15176.26960,Cluster-15176.3845,Cluster-15176.15560
GO:0010608	posttranscriptional regulation of gene expression	biological_process	80	Cluster-15176.13528,Cluster-15924.0,Cluster-15176.22557,Cluster-15176.17093,Cluster-15176.21034,Cluster-15176.23958,Cluster-15176.2863,Cluster-15176.13411,Cluster-15176.4081,Cluster-15176.28307,Cluster-15176.4962,Cluster-15176.21062,Cluster-15176.2173,Cluster-15176.10269,Cluster-15176.6755,Cluster-15176.12538,Cluster-15176.2769,Cluster-15176.14688,Cluster-15176.1570,Cluster-15176.20760,Cluster-15…
GO:0017080	sodium channel regulator activity	molecular_function	6	Cluster-15176.25693,Cluster-15176.14515,Cluster-15176.11672,Cluster-15176.29597,Cluster-15176.12105,Cluster-15176.10115
GO:0019871	sodium channel inhibitor activity	molecular_function	6	Cluster-15176.29597,Cluster-15176.11672,Cluster-15176.12105,Cluster-15176.10115,Cluster-15176.25693,Cluster-15176.14515
GO:0004797	thymidine kinase activity	molecular_function	4	Cluster-15176.27506,Cluster-15176.16205,Cluster-15176.27478,Cluster-15176.9665
GO:0006230	TMP biosynthetic process	biological_process	4	Cluster-15176.9665,Cluster-15176.27478,Cluster-15176.16205,Cluster-15176.27506
GO:0009173	pyrimidine ribonucleoside monophosphate metabolic process	biological_process	4	Cluster-15176.9665,Cluster-15176.27478,Cluster-15176.27506,Cluster-15176.16205
GO:0009174	pyrimidine ribonucleoside monophosphate biosynthetic process	biological_process	4	Cluster-15176.9665,Cluster-15176.27478,Cluster-15176.27506,Cluster-15176.16205
GO:0019136	deoxynucleoside kinase activity	molecular_function	4	Cluster-15176.9665,Cluster-15176.27506,Cluster-15176.16205,Cluster-15176.27478
GO:0019206	nucleoside kinase activity	molecular_function	4	Cluster-15176.27478,Cluster-15176.27506,Cluster-15176.16205,Cluster-15176.9665
GO:0046044	TMP metabolic process	biological_process	4	Cluster-15176.9665,Cluster-15176.16205,Cluster-15176.27506,Cluster-15176.27478
GO:0005868	cytoplasmic dynein complex	cellular_component	1	Cluster-15176.17461
GO:0051181	cofactor transport	biological_process	14	Cluster-18130.0,Cluster-15176.16319,Cluster-15176.21498,Cluster-15176.19311,Cluster-15176.17917,Cluster-15176.2558,Cluster-15176.28277,Cluster-15176.28274,Cluster-15176.3256,Cluster-15176.19657,Cluster-15176.6388,Cluster-15176.5982,Cluster-15176.19544,Cluster-15176.20830
GO:0019013	viral nucleocapsid	cellular_component	14	Cluster-15176.24642,Cluster-15176.12948,Cluster-15176.17443,Cluster-15176.13175,Cluster-15176.10295,Cluster-15176.7000,Cluster-15176.20997,Cluster-15176.4561,Cluster-15176.13217,Cluster-15176.17048,Cluster-15176.20833,Cluster-15176.15328,Cluster-15176.21049,Cluster-15176.1754
GO:0006259	DNA metabolic process	biological_process	394	Cluster-15176.28834,Cluster-15176.16199,Cluster-15176.10642,Cluster-15176.7083,Cluster-15176.12514,Cluster-15176.17540,Cluster-15176.22312,Cluster-15176.23276,Cluster-15176.6872,Cluster-15176.3042,Cluster-15176.10171,Cluster-15176.13421,Cluster-15176.27334,Cluster-15176.11142,Cluster-15176.22371,Cluster-15176.19986,Cluster-15176.26569,Cluster-15176.19061,Cluster-15176.23492,Cluster-15176.258,Clus…
GO:0004645	phosphorylase activity	molecular_function	3	Cluster-15176.7109,Cluster-15176.16248,Cluster-15176.27070
GO:0008184	glycogen phosphorylase activity	molecular_function	3	Cluster-15176.27070,Cluster-15176.16248,Cluster-15176.7109
GO:0006417	regulation of translation	biological_process	79	Cluster-15176.4962,Cluster-15176.28307,Cluster-15176.4081,Cluster-15176.2863,Cluster-15176.13411,Cluster-15176.23958,Cluster-15176.21034,Cluster-15176.17093,Cluster-15176.22557,Cluster-15176.13528,Cluster-15924.0,Cluster-17732.0,Cluster-15176.22252,Cluster-15176.20760,Cluster-15176.1570,Cluster-15176.14688,Cluster-15176.2769,Cluster-15176.12538,Cluster-15176.6755,Cluster-15176.10269,Cluster-15176…
GO:0034248	regulation of cellular amide metabolic process	biological_process	79	Cluster-15176.12538,Cluster-15176.2769,Cluster-15176.14688,Cluster-15176.20760,Cluster-15176.1570,Cluster-15176.22252,Cluster-17732.0,Cluster-15176.21062,Cluster-15176.2173,Cluster-15176.10269,Cluster-15176.6755,Cluster-15176.13411,Cluster-15176.2863,Cluster-15176.4081,Cluster-15176.28307,Cluster-15176.4962,Cluster-15924.0,Cluster-15176.13528,Cluster-15176.22557,Cluster-15176.17093,Cluster-15176.…
GO:0005542	folic acid binding	molecular_function	2	Cluster-15176.10078,Cluster-15176.3966
GO:0072341	modified amino acid binding	molecular_function	2	Cluster-15176.10078,Cluster-15176.3966
GO:0006027	glycosaminoglycan catabolic process	biological_process	8	Cluster-15176.15949,Cluster-15176.6019,Cluster-15176.17223,Cluster-15176.10605,Cluster-15176.12529,Cluster-15176.16379,Cluster-15176.17843,Cluster-15176.8841
GO:0004489	methylenetetrahydrofolate reductase (NAD(P)H) activity	molecular_function	1	Cluster-15176.6970
GO:0051028	mRNA transport	biological_process	14	Cluster-15176.4351,Cluster-15176.21288,Cluster-15176.10421,Cluster-15176.15873,Cluster-15176.11829,Cluster-15176.11280,Cluster-15176.30565,Cluster-15176.15241,Cluster-15176.4897,Cluster-17783.0,Cluster-15176.1625,Cluster-15176.15984,Cluster-14521.0,Cluster-15176.6875
GO:0019773	proteasome core complex, alpha-subunit complex	cellular_component	7	Cluster-15176.22204,Cluster-15200.0,Cluster-15176.13654,Cluster-15176.9281,Cluster-15176.12248,Cluster-15176.11118,Cluster-15176.9143
GO:0008026	ATP-dependent helicase activity	molecular_function	13	Cluster-15176.15165,Cluster-15176.22751,Cluster-14752.0,Cluster-15176.21990,Cluster-15072.0,Cluster-15176.14069,Cluster-15176.13220,Cluster-15176.8570,Cluster-15176.9940,Cluster-1535.1,Cluster-15176.7625,Cluster-15176.26569,Cluster-15176.21034
GO:0070035	purine NTP-dependent helicase activity	molecular_function	13	Cluster-15176.8570,Cluster-15176.9940,Cluster-1535.1,Cluster-15176.7625,Cluster-15176.21034,Cluster-15176.26569,Cluster-15176.15165,Cluster-15176.22751,Cluster-14752.0,Cluster-15176.21990,Cluster-15176.14069,Cluster-15072.0,Cluster-15176.13220
GO:0005143	interleukin-12 receptor binding	molecular_function	1	Cluster-15176.28337
GO:0042022	interleukin-12 receptor complex	cellular_component	1	Cluster-15176.28337
GO:0032324	molybdopterin cofactor biosynthetic process	biological_process	11	Cluster-15176.16547,Cluster-15176.2288,Cluster-15176.18880,Cluster-15176.27478,Cluster-15176.24616,Cluster-15176.17890,Cluster-15176.20566,Cluster-15176.20673,Cluster-15176.17793,Cluster-15176.16895,Cluster-15176.20698
GO:0043545	molybdopterin cofactor metabolic process	biological_process	11	Cluster-15176.16895,Cluster-15176.20698,Cluster-15176.18880,Cluster-15176.27478,Cluster-15176.24616,Cluster-15176.17890,Cluster-15176.20566,Cluster-15176.17793,Cluster-15176.20673,Cluster-15176.2288,Cluster-15176.16547
GO:0006665	sphingolipid metabolic process	biological_process	20	Cluster-15176.10605,Cluster-15176.14935,Cluster-15176.15949,Cluster-15176.16379,Cluster-15176.4487,Cluster-15176.8841,Cluster-15176.17937,Cluster-15176.12529,Cluster-15176.4396,Cluster-16674.0,Cluster-15176.8297,Cluster-15176.6019,Cluster-15176.17919,Cluster-15176.7722,Cluster-15176.17223,Cluster-15176.14471,Cluster-15176.17843,Cluster-14983.0,Cluster-15176.25166,Cluster-19007.0
GO:0004820	glycine-tRNA ligase activity	molecular_function	1	Cluster-15176.7810
GO:0006426	glycyl-tRNA aminoacylation	biological_process	1	Cluster-15176.7810
GO:0009345	glycine-tRNA ligase complex	cellular_component	1	Cluster-15176.7810
GO:0005929	cilium	cellular_component	22	Cluster-15176.5317,Cluster-15176.29529,Cluster-15176.22371,Cluster-15176.6261,Cluster-15176.18344,Cluster-15176.7000,Cluster-15176.5316,Cluster-15176.29714,Cluster-15176.15742,Cluster-15176.14562,Cluster-15176.19097,Cluster-17299.0,Cluster-15176.18612,Cluster-15176.19914,Cluster-17161.0,Cluster-15176.129,Cluster-15176.4720,Cluster-15176.11985,Cluster-15176.15241,Cluster-15176.15728,Cluster-15176.…
GO:0019915	lipid storage	biological_process	3	Cluster-15176.15692,Cluster-15176.22329,Cluster-15176.10301
GO:0018836	alkylmercury lyase activity	molecular_function	1	Cluster-15176.10841
GO:0018941	organomercury metabolic process	biological_process	1	Cluster-15176.10841
GO:0018942	organometal metabolic process	biological_process	1	Cluster-15176.10841
GO:0046413	organomercury catabolic process	biological_process	1	Cluster-15176.10841
GO:0016298	lipase activity	molecular_function	9	Cluster-15176.4874,Cluster-14908.0,Cluster-15176.2358,Cluster-17497.1,Cluster-15176.4487,Cluster-15176.18142,Cluster-15176.24381,Cluster-15176.2600,Cluster-15176.7722
GO:0044212	transcription regulatory region DNA binding	molecular_function	2	Cluster-6159.0,Cluster-15176.16735
GO:0051345	positive regulation of hydrolase activity	biological_process	5	Cluster-15176.2857,Cluster-15176.14777,Cluster-15176.8120,Cluster-15176.6258,Cluster-15176.12045
GO:0000042	protein targeting to Golgi	biological_process	3	Cluster-15176.22048,Cluster-15176.5414,Cluster-15176.13799
GO:0000301	retrograde transport, vesicle recycling within Golgi	biological_process	3	Cluster-15176.22048,Cluster-15176.13799,Cluster-15176.5414
GO:0034067	protein localization to Golgi apparatus	biological_process	3	Cluster-15176.5414,Cluster-15176.13799,Cluster-15176.22048
GO:0072600	establishment of protein localization to Golgi	biological_process	3	Cluster-15176.5414,Cluster-15176.13799,Cluster-15176.22048
GO:0022414	reproductive process	biological_process	46	Cluster-15176.19807,Cluster-15176.5603,Cluster-16701.0,Cluster-9590.0,Cluster-15176.17103,Cluster-15176.13421,Cluster-15176.10099,Cluster-15176.3695,Cluster-15176.1015,Cluster-15176.5426,Cluster-15176.10680,Cluster-15176.15533,Cluster-15176.7083,Cluster-15176.927,Cluster-15176.23493,Cluster-15176.21570,Cluster-15176.19443,Cluster-15176.8232,Cluster-15176.13542,Cluster-15176.2093,Cluster-17284.0,C…
GO:0000015	phosphopyruvate hydratase complex	cellular_component	5	Cluster-15176.11414,Cluster-15176.6672,Cluster-15176.7310,Cluster-15176.24804,Cluster-15176.6121
GO:0004634	phosphopyruvate hydratase activity	molecular_function	5	Cluster-15176.24804,Cluster-15176.6121,Cluster-15176.7310,Cluster-15176.6672,Cluster-15176.11414
GO:0004016	adenylate cyclase activity	molecular_function	2	Cluster-15176.11095,Cluster-15176.20566
GO:0006171	cAMP biosynthetic process	biological_process	2	Cluster-15176.11095,Cluster-15176.20566
GO:0043484	regulation of RNA splicing	biological_process	1	Cluster-14695.0
GO:0048024	regulation of mRNA splicing, via spliceosome	biological_process	1	Cluster-14695.0
GO:0050684	regulation of mRNA processing	biological_process	1	Cluster-14695.0
GO:1903311	regulation of mRNA metabolic process	biological_process	1	Cluster-14695.0
GO:0007399	nervous system development	biological_process	11	Cluster-15176.26981,Cluster-15176.2610,Cluster-15176.23012,Cluster-15176.17416,Cluster-15176.7592,Cluster-15176.4467,Cluster-15176.12882,Cluster-15176.2349,Cluster-15176.10026,Cluster-15176.22751,Cluster-15176.6597
GO:0034637	cellular carbohydrate biosynthetic process	biological_process	35	Cluster-15176.21828,Cluster-14275.0,Cluster-15176.14171,Cluster-17448.0,Cluster-15176.4724,Cluster-15176.1734,Cluster-15176.13761,Cluster-15176.30405,Cluster-15176.11414,Cluster-15176.24506,Cluster-17945.0,Cluster-15176.24377,Cluster-15176.20317,Cluster-15176.28548,Cluster-15176.22151,Cluster-15176.26321,Cluster-11426.0,Cluster-15176.11701,Cluster-15176.15634,Cluster-15176.27489,Cluster-15176.232…
GO:0030145	manganese ion binding	molecular_function	9	Cluster-15176.20690,Cluster-15176.17253,Cluster-15176.12640,Cluster-15176.18837,Cluster-15176.30187,Cluster-15176.15166,Cluster-16800.0,Cluster-15176.8297,Cluster-15176.3367
GO:0019359	nicotinamide nucleotide biosynthetic process	biological_process	5	Cluster-15176.5514,Cluster-15176.12098,Cluster-17999.0,Cluster-15176.10261,Cluster-15176.16170
GO:0016433	rRNA (adenine) methyltransferase activity	molecular_function	1	Cluster-15176.6230
GO:0009306	protein secretion	biological_process	14	Cluster-15176.11390,Cluster-15176.22450,Cluster-15176.28436,Cluster-15288.0,Cluster-15176.10229,Cluster-15176.796,Cluster-15176.11620,Cluster-15176.19539,Cluster-15176.24964,Cluster-15176.5110,Cluster-15176.23020,Cluster-15176.15684,Cluster-15176.24966,Cluster-15176.4954
GO:0001504	neurotransmitter uptake	biological_process	1	Cluster-15176.21595
GO:0001505	regulation of neurotransmitter levels	biological_process	1	Cluster-15176.21595
GO:0050805	negative regulation of synaptic transmission	biological_process	1	Cluster-15176.21595
GO:0050827	toxin receptor binding	molecular_function	1	Cluster-15176.21595
GO:0051580	regulation of neurotransmitter uptake	biological_process	1	Cluster-15176.21595
GO:0051581	negative regulation of neurotransmitter uptake	biological_process	1	Cluster-15176.21595
GO:0051588	regulation of neurotransmitter transport	biological_process	1	Cluster-15176.21595
GO:0051589	negative regulation of neurotransmitter transport	biological_process	1	Cluster-15176.21595
GO:0051609	inhibition of neurotransmitter uptake	biological_process	1	Cluster-15176.21595
GO:0007548	sex differentiation	biological_process	4	Cluster-15176.21049,Cluster-15176.17103,Cluster-15176.7083,Cluster-15176.1015
GO:0008131	primary amine oxidase activity	molecular_function	4	Cluster-15176.16287,Cluster-15176.10099,Cluster-15176.29893,Cluster-15176.26872
GO:0005788	endoplasmic reticulum lumen	cellular_component	2	Cluster-15176.15684,Cluster-15176.11390
GO:0044445	cytosolic part	cellular_component	24	Cluster-15176.7049,Cluster-15176.9693,Cluster-15176.7074,Cluster-3975.0,Cluster-19989.1,Cluster-15176.16995,Cluster-7168.0,Cluster-15176.6121,Cluster-15176.13083,Cluster-11115.1,Cluster-15176.15728,Cluster-15176.11414,Cluster-15176.2805,Cluster-15176.16841,Cluster-15176.16840,Cluster-15176.24804,Cluster-15176.17840,Cluster-16073.0,Cluster-15176.6672,Cluster-15176.2972,Cluster-15176.24983,Cluster-…
GO:0030118	clathrin coat	cellular_component	10	Cluster-15176.7870,Cluster-15176.7220,Cluster-15176.16767,Cluster-15176.22743,Cluster-18971.0,Cluster-15176.25110,Cluster-15176.25828,Cluster-15176.4090,Cluster-15176.1647,Cluster-15176.16562
GO:0031982	vesicle	cellular_component	39	Cluster-15176.16767,Cluster-15176.28333,Cluster-15176.16562,Cluster-15176.4435,Cluster-15176.24003,Cluster-15176.17052,Cluster-15176.4103,Cluster-18971.0,Cluster-16909.0,Cluster-15176.15728,Cluster-15176.7900,Cluster-15176.4801,Cluster-15176.2828,Cluster-15176.1647,Cluster-15176.12343,Cluster-15176.21221,Cluster-15176.20172,Cluster-15176.11818,Cluster-15176.2712,Cluster-15176.23680,Cluster-16815.…
GO:0042435	indole-containing compound biosynthetic process	biological_process	26	Cluster-18736.0,Cluster-15176.8337,Cluster-15176.9302,Cluster-15176.30019,Cluster-15176.20475,Cluster-15176.26785,Cluster-15176.6121,Cluster-15176.4989,Cluster-15176.16385,Cluster-15176.6471,Cluster-15176.16532,Cluster-17089.0,Cluster-15176.24804,Cluster-5091.0,Cluster-15176.16123,Cluster-15176.11414,Cluster-15176.10986,Cluster-15176.7310,Cluster-15176.25821,Cluster-15176.21830,Cluster-15176.1258…
GO:1901292	nucleoside phosphate catabolic process	biological_process	2	Cluster-15176.2224,Cluster-15176.7133
GO:0006353	DNA-templated transcription, termination	biological_process	7	Cluster-15176.20420,Cluster-15176.20792,Cluster-15176.19434,Cluster-15176.2867,Cluster-15176.14260,Cluster-15176.20572,Cluster-15176.15166
GO:0006269	DNA replication, synthesis of RNA primer	biological_process	10	Cluster-15176.8434,Cluster-15176.21396,Cluster-19302.0,Cluster-15176.19944,Cluster-15176.21446,Cluster-18845.0,Cluster-15176.8080,Cluster-15176.1646,Cluster-15176.16860,Cluster-15176.21640
GO:0050792	regulation of viral process	biological_process	5	Cluster-15062.0,Cluster-15176.15079,Cluster-15176.22449,Cluster-15176.1725,Cluster-15176.6468
GO:0035299	inositol pentakisphosphate 2-kinase activity	molecular_function	1	Cluster-15176.8687
GO:0006900	membrane budding	biological_process	2	Cluster-15176.28972,Cluster-15176.2354
GO:0006901	vesicle coating	biological_process	2	Cluster-15176.2354,Cluster-15176.28972
GO:0007212	dopamine receptor signaling pathway	biological_process	2	Cluster-15176.2354,Cluster-15176.28972
GO:0030276	clathrin binding	molecular_function	2	Cluster-15176.2354,Cluster-15176.28972
GO:0032051	clathrin light chain binding	molecular_function	2	Cluster-15176.28972,Cluster-15176.2354
GO:0048268	clathrin coat assembly	biological_process	2	Cluster-15176.28972,Cluster-15176.2354
GO:0031514	motile cilium	cellular_component	20	Cluster-15176.19914,Cluster-17161.0,Cluster-15176.4720,Cluster-15176.129,Cluster-15176.15744,Cluster-15176.15242,Cluster-15176.11985,Cluster-15176.15241,Cluster-15176.15728,Cluster-15176.22371,Cluster-15176.6261,Cluster-15176.5317,Cluster-15176.5316,Cluster-15176.15742,Cluster-15176.14562,Cluster-15176.19097,Cluster-17299.0,Cluster-15176.18612,Cluster-15176.7000,Cluster-15176.18344
GO:0048869	cellular developmental process	biological_process	61	Cluster-15176.12882,Cluster-15176.2349,Cluster-15176.15100,Cluster-15176.17416,Cluster-15176.1346,Cluster-15176.23724,Cluster-15176.16150,Cluster-15176.26981,Cluster-15176.15173,Cluster-19737.0,Cluster-15176.29391,Cluster-15176.5426,Cluster-15176.7319,Cluster-15176.23474,Cluster-15176.15533,Cluster-15176.29714,Cluster-15176.7252,Cluster-15176.29529,Cluster-15176.19807,Cluster-9590.0,Cluster-16701…
GO:0000795	synaptonemal complex	cellular_component	4	Cluster-16241.0,Cluster-15176.4024,Cluster-15176.1602,Cluster-15176.1527
GO:0015858	nucleoside transport	biological_process	5	Cluster-15176.3206,Cluster-15176.3827,Cluster-17921.0,Cluster-15176.22057,Cluster-15176.14416
GO:0051775	response to redox state	biological_process	2	Cluster-15176.12484,Cluster-15176.11152
GO:0009292	genetic transfer	biological_process	3	Cluster-15176.17095,Cluster-15176.7311,Cluster-15176.17298
GO:0009294	DNA mediated transformation	biological_process	3	Cluster-15176.17095,Cluster-15176.7311,Cluster-15176.17298
GO:0016765	transferase activity, transferring alkyl or aryl (other than methyl) groups	molecular_function	31	Cluster-15176.16803,Cluster-15176.2670,Cluster-15176.20211,Cluster-15176.27384,Cluster-15176.7722,Cluster-15176.30019,Cluster-15176.15805,Cluster-15176.24841,Cluster-15176.25741,Cluster-15176.26063,Cluster-15176.26785,Cluster-15176.25655,Cluster-15176.10479,Cluster-15176.9273,Cluster-15176.27574,Cluster-15176.15031,Cluster-15176.16805,Cluster-15176.3399,Cluster-15176.26569,Cluster-15176.16123,Clu…
GO:0070851	growth factor receptor binding	molecular_function	7	Cluster-15176.15725,Cluster-15176.21474,Cluster-15176.13132,Cluster-15176.20156,Cluster-15176.22316,Cluster-15176.15969,Cluster-15176.28337
GO:0016247	channel regulator activity	molecular_function	28	Cluster-15176.25693,Cluster-15176.10224,Cluster-15176.15894,Cluster-15176.5258,Cluster-15176.11672,Cluster-15176.14515,Cluster-15176.16346,Cluster-15124.0,Cluster-15176.22449,Cluster-15176.17469,Cluster-15176.18316,Cluster-15176.9020,Cluster-15176.10115,Cluster-15176.12105,Cluster-15176.24800,Cluster-15176.1595,Cluster-15176.11839,Cluster-15176.13927,Cluster-15176.8360,Cluster-15176.30325,Cluster…
GO:0006725	cellular aromatic compound metabolic process	biological_process	1491	Cluster-15797.0,Cluster-15176.18245,Cluster-15176.25611,Cluster-15176.17409,Cluster-15328.0,Cluster-15176.17157,Cluster-15176.27180,Cluster-15176.15369,Cluster-15176.15903,Cluster-15176.2687,Cluster-15176.18375,Cluster-15176.12073,Cluster-15176.19408,Cluster-15176.12768,Cluster-15176.16860,Cluster-15176.21652,Cluster-15176.16163,Cluster-15176.5853,Cluster-15176.13877,Cluster-15176.14109,Cluster-1…
GO:0009401	phosphoenolpyruvate-dependent sugar phosphotransferase system	biological_process	13	Cluster-15176.24259,Cluster-15176.9494,Cluster-16843.0,Cluster-15176.27162,Cluster-15176.29505,Cluster-15176.4831,Cluster-15176.14433,Cluster-15176.9330,Cluster-15176.14688,Cluster-15176.13921,Cluster-15176.20205,Cluster-15176.30585,Cluster-17566.0
GO:0000302	response to reactive oxygen species	biological_process	2	Cluster-15176.14004,Cluster-15176.9758
GO:1901031	regulation of response to reactive oxygen species	biological_process	2	Cluster-15176.14004,Cluster-15176.9758
GO:1902882	regulation of response to oxidative stress	biological_process	2	Cluster-15176.14004,Cluster-15176.9758
GO:0048870	cell motility	biological_process	34	Cluster-15176.16537,Cluster-15176.15742,Cluster-15176.18612,Cluster-15176.11160,Cluster-15176.7000,Cluster-15176.16967,Cluster-15176.19914,Cluster-15176.15740,Cluster-15176.16612,Cluster-15176.11841,Cluster-15176.15744,Cluster-15176.15242,Cluster-15176.15592,Cluster-15176.1220,Cluster-15176.6261,Cluster-15176.22371,Cluster-18829.0,Cluster-15176.5317,Cluster-15176.13425,Cluster-15176.14562,Cluster…
GO:0051674	localization of cell	biological_process	34	Cluster-15176.19914,Cluster-15176.16967,Cluster-15176.15740,Cluster-15176.11841,Cluster-15176.16612,Cluster-15176.15744,Cluster-15176.15242,Cluster-15176.15592,Cluster-15176.16537,Cluster-15176.15742,Cluster-15176.11160,Cluster-15176.18612,Cluster-15176.7000,Cluster-15176.11569,Cluster-17161.0,Cluster-15176.129,Cluster-15176.4720,Cluster-15176.10618,Cluster-15176.14306,Cluster-14859.0,Cluster-151…
GO:0051382	kinetochore assembly	biological_process	10	Cluster-15176.25797,Cluster-15176.15242,Cluster-15176.7000,Cluster-15176.17451,Cluster-15176.15241,Cluster-15176.25011,Cluster-15176.17843,Cluster-15176.19914,Cluster-15176.28396,Cluster-15176.8501
GO:0051383	kinetochore organization	biological_process	10	Cluster-15176.8501,Cluster-15176.28396,Cluster-15176.19914,Cluster-15176.15241,Cluster-15176.17843,Cluster-15176.25011,Cluster-15176.17451,Cluster-15176.7000,Cluster-15176.15242,Cluster-15176.25797
GO:0047869	dimethylpropiothetin dethiomethylase activity	molecular_function	2	Cluster-15176.19694,Cluster-15176.25413
GO:0002097	tRNA wobble base modification	biological_process	3	Cluster-15176.16276,Cluster-15176.6481,Cluster-15176.1863
GO:0002098	tRNA wobble uridine modification	biological_process	3	Cluster-15176.16276,Cluster-15176.6481,Cluster-15176.1863
GO:0098813	nuclear chromosome segregation	biological_process	34	Cluster-15176.13543,Cluster-15176.15775,Cluster-15176.14212,Cluster-15176.19914,Cluster-15176.28669,Cluster-15176.1527,Cluster-15176.24717,Cluster-15176.19406,Cluster-15176.12073,Cluster-15176.25661,Cluster-15176.15494,Cluster-16241.0,Cluster-19225.0,Cluster-15176.10060,Cluster-15176.4024,Cluster-15176.4178,Cluster-15176.17484,Cluster-15176.13542,Cluster-15176.25071,Cluster-15176.11569,Cluster-15…
GO:0004675	transmembrane receptor protein serine/threonine kinase activity	molecular_function	4	Cluster-15176.10191,Cluster-15176.18786,Cluster-15176.15439,Cluster-15176.10713
GO:0007178	transmembrane receptor protein serine/threonine kinase signaling pathway	biological_process	4	Cluster-15176.15439,Cluster-15176.10713,Cluster-15176.18786,Cluster-15176.10191
GO:0016709	oxidoreductase activity, acting on paired donors, with incorporation or reduction of molecular oxygen, NAD(P)H as one donor, and incorporation of one atom of oxygen	molecular_function	9	Cluster-15176.4310,Cluster-15176.4098,Cluster-15176.1921,Cluster-15176.16568,Cluster-15176.22251,Cluster-15176.23073,Cluster-15176.16735,Cluster-15176.8752,Cluster-15176.6957
GO:0006730	one-carbon metabolic process	biological_process	8	Cluster-15176.6234,Cluster-15176.16926,Cluster-15176.23406,Cluster-15176.16928,Cluster-15176.14041,Cluster-15176.16927,Cluster-15176.9082,Cluster-15176.7083
GO:0007409	axonogenesis	biological_process	9	Cluster-15176.22751,Cluster-15176.6597,Cluster-15176.17416,Cluster-15176.7592,Cluster-15176.12882,Cluster-15176.2349,Cluster-15176.10026,Cluster-15176.2610,Cluster-15176.23012
GO:0007411	axon guidance	biological_process	9	Cluster-15176.22751,Cluster-15176.6597,Cluster-15176.17416,Cluster-15176.7592,Cluster-15176.12882,Cluster-15176.2349,Cluster-15176.10026,Cluster-15176.2610,Cluster-15176.23012
GO:0048667	cell morphogenesis involved in neuron differentiation	biological_process	9	Cluster-15176.22751,Cluster-15176.6597,Cluster-15176.17416,Cluster-15176.7592,Cluster-15176.12882,Cluster-15176.10026,Cluster-15176.2349,Cluster-15176.2610,Cluster-15176.23012
GO:0048812	neuron projection morphogenesis	biological_process	9	Cluster-15176.6597,Cluster-15176.22751,Cluster-15176.12882,Cluster-15176.10026,Cluster-15176.2349,Cluster-15176.17416,Cluster-15176.7592,Cluster-15176.23012,Cluster-15176.2610
[truncated: 2,544 more rows]

## Sheet: 80 DAF vs 60 DAF
Gene Ontology (GO) classification of the up-regulated genes and down-regulated genes in groups of 80 DAF vs 60 DAF
[truncated: 3,192 more rows]

## Sheet: 90 DAF vs 80 DAF
Gene Ontology (GO) classification of the up-regulated genes and down-regulated genes in groups of 90 DAF vs 80 DAF
[truncated: 3,582 more rows]

[truncated: 3 more sheets: 4 DAP vs 0 DAP, 8 DAP vs 4 DAP, 12 DAP vs 8 DAP]
