# Supplementary material for: Dynamic Analyses of Transcriptome and Metabolic Profiling: Revealing Molecular Insight of Aroma Synthesis of Mango (Mangifera indica L. Var. Tainong)
Source: Front Plant Sci. 2021 May 7;12:666805. doi: 10.3389/fpls.2021.666805 (PMC8138435; doi:10.3389/fpls.2021.666805)
Supplement: Supplementary file 5 [file Data_Sheet_4.xlsx]

## Sheet: 12 DAP VS 0 DAP
Correlation analysis of transcriptome profile and volatile profile in 12 DAP vs 0 DAP.
	Cluster-15176.1075	Cluster-15176.11785	Cluster-15176.1334	Cluster-15176.1417	Cluster-15176.14219	Cluster-15176.15770	Cluster-15176.15994	Cluster-15176.16038	Cluster-15176.16057	Cluster-15176.16319	Cluster-15176.1682	Cluster-15176.1758	Cluster-15176.1776	Cluster-15176.1778	Cluster-15176.19525	Cluster-15176.19538	Cluster-15176.19552	Cluster-15176.19957	Cluster-15176.20053	Cluster-15176.20090	Cluster-15176.20998	Cluster-15176.22188	Cluster-15176.23122	Cluster-15176.24109	Cluster-15176.25262	Cluster-15176.26584	Cluster-15176.2757	Cluster-15176.28620	Cluster-15176.29059	Cluster-15176.29589	Cluster-15176.29590	Cluster-15176.29597	Cluster-15176.30108	Cluster-15176.690	Cluster-15176.16593	Cluster-15176.14145	Cluster-15176.8291	Cluster-15176.13421	Cluster-15176.1632	Cluster-15176.26319	Cluster-15176.30514	Cluster-15176.852	Cluster-15176.2359	Cluster-15176.16973	Cluster-15176.7864	Cluster-15176.15880	Cluster-15176.20141	Cluster-15176.29675	Cluster-15176.29631
2-Nonenal, (E)-	0.976727	0.969896	0.958682	0.975063	0.979415	-0.978422	-0.978404	-0.977548	-0.971831	-0.975285	0.975741	0.976301	0.983022	0.965291	0.97415	0.975115	0.977749	-0.974302	0.952335	0.981155	-0.978552	0.97464	0.97412	0.973604	0.979886	0.981127	0.989798	0.978764	0.982159	0.981336	0.981354	0.975953	0.975927	0.975255	0.982826	-0.976665	-0.975712	-0.970495	0.980246	0.975661	0.98303	0.984645	0.945167	-0.9787	-0.978424	-0.970819	-0.978175	0.976238	0.982462
Hexanal	-0.991135	-0.990178	-0.989335	-0.991487	-0.992226	0.99558	0.991381	0.995882	0.982015	0.982778	-0.992539	-0.991741	-0.992163	-0.990287	-0.992743	-0.992739	-0.992475	0.994033	-0.983543	-0.991976	0.995266	-0.99197	-0.992229	-0.992031	-0.992269	-0.991928	-0.990027	-0.992281	-0.992061	-0.992128	-0.992323	-0.992616	-0.991542	-0.992885	-0.992035	0.99312	0.980108	0.972822	-0.99221	-0.99266	-0.991693	-0.987445	-0.982696	0.990709	0.990386	0.974561	0.987212	-0.991863	-0.991943
cis-2-(2-Pentenyl)furan	0.99512	0.996147	0.988958	0.989527	0.990319	-0.992552	-0.99253	-0.991664	-0.985868	-0.98936	0.988531	0.995038	0.991346	0.985663	0.989447	0.992952	0.993389	-0.988369	0.992504	0.995147	-0.992689	0.990802	0.9926	0.992425	0.993584	0.991319	0.989229	0.992901	0.993489	0.989953	0.993572	0.994941	0.995086	0.988932	0.994149	-0.990779	-0.989773	-0.984506	0.99305	0.987793	0.989384	0.982671	0.976608	-0.992832	-0.992586	-0.984834	-0.992292	0.995258	0.989719
Geraniol	0.998225	0.998715	0.993831	0.994353	0.994691	-0.996252	-0.996227	-0.99536	-0.989545	-0.993042	0.993533	0.998194	0.995148	0.991629	0.994324	0.996848	0.997053	-0.992058	0.994858	0.99802	-0.996388	0.995331	0.996631	0.996525	0.997064	0.995315	0.992437	0.996656	0.996815	0.994241	0.996944	0.998134	0.998217	0.993873	0.997212	-0.994474	-0.993454	-0.98817	0.996661	0.992958	0.993566	0.987719	0.984194	-0.996535	-0.996282	-0.988507	-0.99599	0.998331	0.993937
2-Hexenal, (E)-	-0.99394	-0.993048	-0.991457	-0.994227	-0.994802	0.996031	0.997163	0.998041	0.975274	0.996256	-0.993681	-0.994395	-0.994421	-0.992938	-0.99429	-0.994655	-0.994652	0.984018	-0.986226	-0.994068	0.995302	-0.994586	-0.994098	-0.994557	-0.99458	-0.994315	-0.992238	-0.994622	-0.994409	-0.994173	-0.994663	-0.994612	-0.993399	-0.994955	-0.99432	0.987288	0.992543	0.992269	-0.994756	-0.994521	-0.992045	-0.991028	-0.985828	0.992368	0.996577	0.973732	0.990877	-0.99431	-0.993401
2,6-Nonadienal, (E,Z)-	0.989776	0.983108	0.980911	0.99306	0.994924	-0.992433	-0.99241	-0.991546	-0.985749	-0.989235	0.993916	0.989612	0.995896	0.988755	0.992535	0.990758	0.992023	-0.988262	0.968397	0.99227	-0.992562	0.992044	0.990395	0.990208	0.993025	0.995153	0.99834	0.992966	0.994158	0.995969	0.993739	0.989461	0.989264	0.993447	0.993911	-0.990656	-0.989655	-0.984383	0.993611	0.994233	0.996712	0.999196	0.977101	-0.992724	-0.992433	-0.984726	-0.992179	0.989336	0.9965
Ethanol	0.988388	0.985419	0.98579	0.990757	0.991704	-0.993853	-0.989012	-0.99349	-0.983441	-0.979376	0.99244	0.988902	0.991723	0.989346	0.991974	0.990692	0.990646	-0.994587	0.976181	0.989894	-0.993727	0.99067	0.990264	0.989916	0.990646	0.991352	0.990709	0.990791	0.990749	0.992072	0.990852	0.98977	0.988837	0.992284	0.990521	-0.993172	-0.977544	-0.968787	0.9908	0.992569	0.992396	0.98975	0.981167	-0.989607	-0.988091	-0.975608	-0.98612	0.988928	0.992227
2,6-Octadienal, 3,7-dimethyl-, (E)-	0.995997	0.998663	0.998393	0.993019	0.991436	-0.993269	-0.993244	-0.99238	-0.986581	-0.990066	0.991825	0.99616	0.990178	0.994025	0.993364	0.995487	0.99457	-0.989085	0.9997	0.993865	-0.993405	0.994215	0.995688	0.995803	0.993621	0.991289	0.983436	0.993745	0.992297	0.990038	0.992813	0.996245	0.996307	0.992407	0.992336	-0.991498	-0.990466	-0.985215	0.993069	0.991234	0.988394	0.98071	0.992924	-0.993555	-0.99331	-0.985548	-0.993006	0.99629	0.989142
2,6-Octadienal, 3,7-dimethyl-, (Z)-	0.995587	0.998314	0.998592	0.992869	0.99112	-0.992887	-0.992864	-0.991999	-0.986199	-0.989688	0.991675	0.995768	0.989693	0.994231	0.993242	0.995222	0.994212	-0.988701	0.999613	0.993315	-0.993022	0.994042	0.995465	0.9956	0.993185	0.990883	0.982648	0.993374	0.991781	0.989657	0.992325	0.995865	0.995918	0.992264	0.991767	-0.991115	-0.990087	-0.984841	0.992641	0.991103	0.987944	0.980263	0.993697	-0.993174	-0.99293	-0.985168	-0.992625	0.995887	0.988718
Butanoic acid, 3,7-dimethyl-2,6-octadienyl ester, (E)-	0.992687	0.99663	0.996693	0.988893	0.986824	-0.989234	-0.98921	-0.988349	-0.982572	-0.986046	0.987423	0.992896	0.985244	0.990668	0.98936	0.991992	0.990767	-0.985064	0.999856	0.989911	-0.98937	0.990385	0.992275	0.992433	0.989545	0.986615	0.977231	0.989701	0.98788	0.985088	0.988525	0.993014	0.99311	0.988148	0.987951	-0.98747	-0.986442	-0.981216	0.98884	0.986712	0.983114	0.974068	0.99109	-0.989519	-0.989282	-0.981542	-0.988972	0.99308	0.983994
Benzenemethanol, .alpha.,.alpha.,4-trimethyl-	-0.92301	-0.918966	-0.920478	-0.922475	-0.92105	0.919276	0.90963	0.908244	0.961228	0.891072	-0.925074	-0.921962	-0.921562	-0.920939	-0.923504	-0.922939	-0.922969	0.949929	-0.914653	-0.92356	0.922322	-0.922155	-0.924361	-0.922202	-0.922826	-0.922669	-0.918438	-0.92288	-0.922571	-0.922473	-0.922173	-0.92205	-0.925394	-0.920705	-0.922481	0.944744	0.904307	0.876973	-0.922004	-0.921264	-0.928478	-0.916678	-0.918131	0.929227	0.910962	0.954652	0.928977	-0.922202	-0.92447
(6Z)-Nonen-1-ol	0.964245	0.957551	0.969456	0.975528	0.973626	-0.968628	-0.968602	-0.967762	-0.962099	-0.965494	0.976749	0.96448	0.970567	0.979648	0.975579	0.969342	0.968541	-0.964557	0.946984	0.96389	-0.968748	0.973491	0.969949	0.970267	0.967843	0.971545	0.966694	0.969441	0.967293	0.973406	0.96744	0.964629	0.964156	0.976264	0.96561	-0.966893	-0.965885	-0.960774	0.96883	0.977735	0.972772	0.977152	0.981128	-0.968927	-0.968628	-0.961111	-0.968378	0.963857	0.97307
p-Mentha-1,5,8-triene	0.504638	0.51353	0.513363	0.507322	0.511494	-0.531189	-0.527415	-0.553074	-0.416378	-0.525978	0.508181	0.509331	0.509612	0.511029	0.512005	0.51221	0.509726	-0.484631	0.51082	0.505929	-0.524364	0.510025	0.507971	0.51083	0.508292	0.506829	0.507754	0.508522	0.507283	0.508539	0.509292	0.513469	0.503106	0.51699	0.50735	-0.482515	-0.490636	-0.515311	0.509218	0.515353	0.497188	0.502297	0.501074	-0.491253	-0.520457	-0.394971	-0.476717	0.509696	0.504485
.beta.-Ocimene	-0.975428	-0.971606	-0.968917	-0.973553	-0.972993	0.969167	0.968076	0.962153	0.992724	0.962034	-0.973574	-0.974299	-0.97378	-0.970134	-0.97273	-0.973543	-0.974369	0.979916	-0.965281	-0.975637	0.97115	-0.973303	-0.97443	-0.973396	-0.974789	-0.974524	-0.972083	-0.974561	-0.974972	-0.973726	-0.974523	-0.973467	-0.976047	-0.971189	-0.975063	0.981538	0.971585	0.957053	-0.974368	-0.971246	-0.976676	-0.970445	-0.964388	0.978868	0.969689	0.994645	0.981094	-0.974275	-0.974759
[truncated: 551 more columns]

## Sheet: 8 DAP VS 0 DAP
Correlation analysis of transcriptome profile and volatile profile in 8 DAP vs 0 DAP.
	Cluster-15176.1075	Cluster-15176.11785	Cluster-15176.1417	Cluster-15176.14219	Cluster-15176.1682	Cluster-15176.1758	Cluster-15176.1776	Cluster-15176.1778	Cluster-15176.19525	Cluster-15176.19538	Cluster-15176.19552	Cluster-15176.20053	Cluster-15176.20090	Cluster-15176.22188	Cluster-15176.23122	Cluster-15176.24109	Cluster-15176.25262	Cluster-15176.2757	Cluster-15176.28620	Cluster-15176.29059	Cluster-15176.29589	Cluster-15176.29590	Cluster-15176.29597	Cluster-15176.6126	Cluster-15176.16593	Cluster-15176.1632	Cluster-15176.29631	Cluster-15176.29787	Cluster-15176.29675	Cluster-15176.7619	Cluster-15176.29756	Cluster-15176.16319	Cluster-15176.29691	Cluster-15176.28034	Cluster-15176.20052	Cluster-15176.12984	Cluster-15176.1587	Cluster-15176.18105	Cluster-15176.1000	Cluster-15176.12808	Cluster-15176.1777	Cluster-15176.1526	Cluster-15176.11998	Cluster-15176.888	Cluster-15176.7945	Cluster-15176.21905	Cluster-15176.7838	Cluster-15176.5968	Cluster-15176.1104
Butanoic acid, 3,7-dimethyl-2,6-octadienyl ester, (E)-	0.98954	0.990048	0.99728	0.989525	0.997427	0.998	0.996566	0.991702	0.997246	0.997221	0.998044	0.999655	0.996179	0.998359	0.999053	0.997968	0.999038	0.990489	0.994045	0.998921	0.996868	0.99714	0.994943	0.991332	0.993431	0.98702	0.995942	0.981523	0.9941	0.99652	0.992312	-0.997808	0.998879	-0.997265	0.999072	-0.995117	0.999665	-0.994665	0.994828	-0.997546	0.991363	0.981277	0.989086	0.990551	-0.985201	0.976859	-0.988488	-0.996438	0.997668
Geraniol	0.992147	0.994144	0.998633	0.993787	0.997165	0.998815	0.998285	0.995242	0.996598	0.99844	0.998731	0.999962	0.998186	0.99765	0.998403	0.999458	0.999338	0.994615	0.99719	0.998247	0.994952	0.996718	0.997379	0.995002	0.996654	0.991985	0.99798	0.987421	0.997193	0.997389	0.995766	-0.998992	0.998922	-0.998448	0.999294	-0.996296	0.998606	-0.995843	0.997423	-0.99873	0.994397	0.984018	0.990933	0.990732	-0.986367	0.982109	-0.98966	-0.997621	0.999257
Hexanal	-0.978275	-0.979632	-0.980731	-0.977189	-0.972573	-0.982389	-0.97921	-0.975389	-0.972278	-0.976606	-0.978283	-0.978405	-0.978396	-0.980961	-0.976971	-0.979246	-0.979072	-0.975947	-0.977673	-0.978626	-0.97478	-0.979736	-0.977642	-0.9776	-0.976869	-0.97336	-0.97596	-0.963935	-0.977108	-0.988575	-0.97637	0.982618	-0.979252	0.97138	-0.979114	0.990795	-0.979124	0.960003	-0.968972	0.973722	-0.982224	-0.982931	-0.953948	-0.990414	0.93517	-0.982981	0.946735	0.986399	-0.97912
5-Hepten-2-one, 6-methyl-	-0.933531	-0.929304	-0.932017	-0.925271	-0.915349	-0.932775	-0.925876	-0.923561	-0.91271	-0.919995	-0.924604	-0.925516	-0.927116	-0.930198	-0.923772	-0.926655	-0.926544	-0.923914	-0.926946	-0.926296	-0.91983	-0.927448	-0.924182	-0.926047	-0.92555	-0.923422	-0.92275	-0.916271	-0.925562	-0.950138	-0.923955	0.932778	-0.926943	0.915569	-0.927237	0.944714	-0.927103	0.894692	-0.909012	0.919851	-0.937295	-0.964438	-0.884596	-0.96611	0.866106	-0.959225	0.890311	0.9457	-0.927134
Linalool	0.987483	0.991684	0.981503	0.990125	0.971903	0.978493	0.983584	0.991636	0.969061	0.98075	0.977963	0.973006	0.984976	0.968924	0.969034	0.981255	0.975111	0.990514	0.988601	0.969028	0.960031	0.971209	0.987083	0.991877	0.989806	0.99379	0.985124	0.995677	0.988774	0.975662	0.991038	-0.980312	0.973787	-0.979789	0.974629	-0.97765	0.965143	-0.977235	0.984504	-0.980066	0.989587	0.976459	0.979975	0.962884	-0.967932	0.98815	-0.971162	-0.978962	0.982097
Ethanol	0.956263	0.976208	0.959238	0.979731	0.95076	0.955707	0.963908	0.973439	0.948594	0.962614	0.957255	0.958099	0.965135	0.943871	0.947722	0.964603	0.955197	0.979681	0.973531	0.946463	0.934825	0.944896	0.968336	0.973786	0.973106	0.981638	0.966426	0.983325	0.973361	0.948996	0.973939	-0.959003	0.952339	-0.963387	0.954243	-0.952669	0.945148	-0.967288	0.976745	-0.962314	0.962984	0.936876	0.967394	0.930763	-0.963044	0.956385	-0.958304	-0.952221	0.964512
Benzenemethanol, .alpha.,.alpha.,4-trimethyl-	-0.93342	-0.915486	-0.933702	-0.913272	-0.929939	-0.92868	-0.925849	-0.927954	-0.923546	-0.924768	-0.928774	-0.92917	-0.931622	-0.92649	-0.930971	-0.928469	-0.930107	-0.918946	-0.9283	-0.929137	-0.923379	-0.924687	-0.926193	-0.922506	-0.928659	-0.921947	-0.932214	-0.93415	-0.928347	-0.933225	-0.925368	0.927477	-0.929691	0.937165	-0.931375	0.909164	-0.927385	0.932598	-0.926205	0.937251	-0.928022	-0.950873	-0.925698	-0.936719	0.94861	-0.930738	0.962029	0.935242	-0.930037
2,6-Nonadienal, (E,Z)-	0.961683	0.956513	0.943019	0.95109	0.932409	0.938755	0.946457	0.959344	0.928676	0.942384	0.938523	0.925039	0.948103	0.926828	0.925143	0.939432	0.932504	0.951876	0.950271	0.925638	0.916927	0.932711	0.951922	0.959322	0.954121	0.958922	0.948646	0.964744	0.951238	0.932717	0.957345	-0.940377	0.931769	-0.939881	0.931883	-0.937815	0.917057	-0.937416	0.942779	-0.940147	0.959605	0.943813	0.94884	0.914351	-0.928491	0.958886	-0.931601	-0.939088	0.94139
.alpha.-Pinene	-0.962213	-0.979237	-0.975781	-0.983151	-0.976074	-0.975936	-0.979005	-0.977282	-0.976761	-0.98073	-0.978015	-0.983235	-0.978043	-0.972675	-0.976284	-0.982005	-0.978737	-0.983158	-0.981244	-0.975199	-0.970103	-0.971324	-0.979064	-0.977608	-0.979585	-0.979153	-0.978963	-0.973098	-0.981111	-0.969221	-0.978943	0.97754	-0.977038	0.980744	-0.978077	0.97294	-0.977385	0.984781	-0.988405	0.979706	-0.968736	-0.941283	-0.979253	-0.954972	0.977594	-0.948949	0.971837	0.969783	-0.980906
2-Hexen-1-ol, (E)-	0.859705	0.897649	0.856893	0.904228	0.832085	0.849775	0.86327	0.886161	0.827052	0.85714	0.848372	0.850602	0.866809	0.825902	0.829505	0.864337	0.844902	0.901924	0.886396	0.828429	0.805697	0.827177	0.872718	0.888693	0.884993	0.909484	0.867271	0.916127	0.885041	0.849061	0.886811	-0.856431	0.839687	-0.856831	0.843433	-0.854272	0.826597	-0.857335	0.883129	-0.856567	0.873023	0.852941	0.857984	0.832905	-0.848524	0.893056	-0.847187	-0.852178	0.864539
[truncated: 257 more columns]

## Sheet: 4 DAP VS 0 DAP
Correlation analysis of transcriptome profile and volatile profile in 4 DAP vs 0 DAP.
	Cluster-15176.10935	Cluster-15176.12930	Cluster-15176.15821	Cluster-15176.15909	Cluster-15176.16319	Cluster-15176.1758	Cluster-15176.1759	Cluster-15176.1778	Cluster-15176.20089	Cluster-15176.20090	Cluster-15176.21137	Cluster-15176.21327	Cluster-15176.22272	Cluster-15176.25262	Cluster-15176.25551	Cluster-15176.29059	Cluster-15176.29370	Cluster-15176.29589	Cluster-15176.29590	Cluster-15176.29597	Cluster-15176.29611	Cluster-15176.3076	Cluster-15176.5811	Cluster-15176.5812	Cluster-15176.5813	Cluster-15176.6580	Cluster-15176.7562	Cluster-15176.8083	Cluster-15176.9437	Cluster-15176.16846	Cluster-15176.8236	Cluster-15176.20053	Cluster-15176.7288	Cluster-15176.24075	Cluster-15176.16593	Cluster-15176.7775	Cluster-15176.28462	Cluster-15176.2757	Cluster-15176.1776	Cluster-15176.1732	Cluster-15176.1756	Cluster-15176.12893	Cluster-15176.9763	Cluster-15176.28246	Cluster-15176.8084	Cluster-15176.22729	Cluster-15176.10810	Cluster-15176.26755	Cluster-15176.6911
2,6-Nonadienal, (E,Z)-	0.983786	0.969355	0.925878	0.986488	-0.98876	0.985389	0.889669	0.984577	0.891636	0.984457	0.922495	0.976263	0.98878	0.986486	-0.988966	0.982348	0.983441	0.989539	0.986457	0.971912	0.987459	0.974462	0.971362	0.99026	0.986308	0.969892	0.923375	0.912053	0.991437	-0.978388	-0.988662	0.990856	-0.987417	0.767989	0.985039	0.971608	0.971646	0.847086	0.949255	0.83024	0.9511	-0.987336	0.69483	-0.975363	0.75102	0.93753	0.605831	0.639455	-0.986294
Benzenemethanol, .alpha.,.alpha.,4-trimethyl-	-0.948958	-0.923572	-0.915119	-0.95292	0.953997	-0.94741	-0.848515	-0.947136	-0.85146	-0.94546	-0.878509	-0.960296	-0.95438	-0.949851	0.954212	-0.941893	-0.94472	-0.955905	-0.949361	-0.925953	-0.962895	-0.953626	-0.933021	-0.962869	-0.963841	-0.935309	-0.866769	-0.848385	-0.965592	0.943937	0.95388	-0.958492	0.952687	-0.728801	-0.947513	-0.942958	-0.928895	-0.782826	-0.90514	-0.767847	-0.901972	0.952631	-0.687606	0.941081	-0.711298	-0.902898	-0.582387	-0.585097	0.951588
[truncated: 370 more columns]

## Sheet: 80 DAF VS 60 DAF
Correlation analysis of transcriptome profile and volatile profile in 80 DAF vs 60 DAF.
	Cluster-15176.10316	Cluster-15176.3192	Cluster-15176.7662	Cluster-15176.16257	Cluster-15176.19933	Cluster-15176.16102	Cluster-15176.7252	Cluster-15176.17375	Cluster-15176.6373	Cluster-15176.13494	Cluster-15176.24778	Cluster-15176.13913	Cluster-15176.15820	Cluster-15176.15942	Cluster-15176.13495	Cluster-15176.14441	Cluster-15176.13590	Cluster-15176.9670	Cluster-15176.13914	Cluster-15176.9150	Cluster-15176.9572	Cluster-15176.15909	Cluster-15176.13912	Cluster-15176.17097	Cluster-15176.4834	Cluster-15176.28574	Cluster-15176.5322	Cluster-19056.0	Cluster-15176.15657	Cluster-15176.30336	Cluster-15176.25583	Cluster-15176.26576	Cluster-15176.16471	Cluster-16760.0	Cluster-15176.5142	Cluster-15176.7526	Cluster-15176.2768	Cluster-15176.5210	Cluster-15197.0	Cluster-17178.0	Cluster-15176.11578	Cluster-4871.2	Cluster-15176.9707	Cluster-15176.13266	Cluster-16988.0	Cluster-14321.0	Cluster-11286.0	Cluster-15176.18689	Cluster-19850.0
Benzenemethanol, .alpha.,.alpha.,4-trimethyl-	0.845534	-0.783818	0.836557	0.841672	0.763062	0.811044	-0.794423	0.813507	-0.776564	-0.879774	0.702349	0.842017	0.852344	0.912837	-0.86331	0.98584	0.950153	0.872447	0.787689	-0.893923	-0.839251	0.736145	0.913987	0.899693	-0.897077	-0.76385	0.934955	0.786246	0.911971	0.849284	0.629698	-0.885275	0.677682	0.657718	0.569838	0.678298	0.577717	0.705159	0.614628	-0.806411	0.927955	0.937408	0.745947	0.980928	0.803349	0.697144	0.625	-0.789954	0.689635
Ethanone, 1-(4-methylphenyl)-	-0.295756	0.148882	-0.286281	-0.304026	-0.340046	-0.334394	0.110524	-0.363676	0.0674472	0.278123	-0.383845	-0.29568	-0.318551	-0.252741	0.195801	-0.0922483	-0.191619	-0.239051	-0.357195	0.441446	0.393727	-0.381184	-0.221275	-0.277476	0.419588	0.406445	-0.233004	-0.357992	-0.263538	-0.30741	-0.362548	0.401094	-0.397984	-0.401871	-0.45143	-0.383375	-0.446802	-0.385223	-0.424599	0.11792	-0.224785	-0.0693975	-0.247811	-0.220737	-0.303297	-0.393526	-0.415193	0.0365532	-0.292308
Benzene, 1-methyl-4-(1-methylethenyl)-	-0.50257	0.463008	-0.494557	-0.499399	-0.382979	-0.456134	0.498586	-0.439736	0.495885	0.555257	-0.339727	-0.495932	-0.515839	-0.614539	0.569879	-0.828304	-0.700343	-0.555543	-0.413017	0.523329	0.440639	-0.336852	-0.624316	-0.587982	0.535579	0.340327	-0.666135	-0.405251	-0.606258	-0.515915	-0.317868	0.51388	-0.280588	-0.267913	-0.178731	-0.277139	-0.170931	-0.339392	-0.1927	0.513805	-0.653771	-0.799937	-0.395348	-0.743265	-0.444853	-0.294386	-0.214998	0.538077	-0.330486
p-Mentha-1,5,8-triene	0.256109	0.0199808	0.243706	0.267867	0.223833	0.265035	-7.76902e-05	0.271854	0.0466131	-0.262122	0.259337	0.245438	0.295729	0.293018	-0.203057	0.30419	0.304021	0.220534	0.264768	-0.410558	-0.202868	0.236105	0.252285	0.276274	-0.401445	-0.094352	0.318264	0.255781	0.278312	0.267223	0.266161	-0.332793	0.24668	0.233091	0.260365	0.216885	0.250427	0.260296	0.217549	-0.0338296	0.279003	0.280599	0.133533	0.347013	0.227195	0.230671	0.237408	0.001142	0.199164
Alloaromadendrene	-0.886674	0.893815	-0.880204	-0.881511	-0.870359	-0.877425	0.863589	-0.898033	0.844708	0.896682	-0.815475	-0.89041	-0.881328	-0.885316	0.859624	-0.803076	-0.860902	-0.888923	-0.876839	0.931689	0.97932	-0.869373	-0.888096	-0.90085	0.924606	0.986471	-0.869506	-0.882892	-0.900675	-0.886623	-0.718159	0.944757	-0.82189	-0.81095	-0.746816	-0.83202	-0.7628	-0.819368	-0.806072	0.858937	-0.881846	-0.755146	-0.842968	-0.873578	-0.875512	-0.846724	-0.795283	0.805923	-0.787268
3-Hexenal	-0.847189	0.702316	-0.838843	-0.84611	-0.821771	-0.834313	0.697046	-0.854127	0.660425	0.848967	-0.770489	-0.844172	-0.852348	-0.856963	0.798527	-0.778834	-0.841055	-0.829488	-0.840826	0.936297	0.859901	-0.825245	-0.836987	-0.849858	0.928568	0.799975	-0.848899	-0.844655	-0.85476	-0.836394	-0.682118	0.907567	-0.791489	-0.763917	-0.719967	-0.787615	-0.740158	-0.775811	-0.769956	0.712499	-0.83571	-0.722158	-0.766978	-0.85634	-0.829709	-0.802427	-0.77231	0.66168	-0.765228
[truncated: 228 more columns]

## Sheet: 60 DAF VS 40 DAF
Correlation analysis of transcriptome profile and volatile profile in 60 DAF vs 40 DAF.
	Cluster-15176.13532	Cluster-15176.14270	Cluster-15176.14271	Cluster-15176.12892	Cluster-15176.15519	Cluster-15176.16016	Cluster-15176.23102	Cluster-15176.17012	Cluster-15176.16118	Cluster-15176.15982	Cluster-15176.23687	Cluster-15176.16410	Cluster-15176.15550	Cluster-15176.23788	Cluster-15176.15314	Cluster-15176.12432	Cluster-15176.13879	Cluster-15176.7825	Cluster-15176.14977	Cluster-15176.10054	Cluster-15176.11796	Cluster-15176.7838	Cluster-15176.7874	Cluster-15176.8364	Cluster-15176.20688	Cluster-15176.7866	Cluster-15176.7908	Cluster-15176.13601	Cluster-15176.4890	Cluster-15176.15624	Cluster-15176.11463	Cluster-15176.12538	Cluster-15176.24375	Cluster-15176.16337	Cluster-15176.10564	Cluster-15176.12658	Cluster-15176.16834	Cluster-15176.11116	Cluster-15176.3056	Cluster-15176.15726	Cluster-15176.7568	Cluster-15176.25551	Cluster-15176.9249	Cluster-15176.21137	Cluster-15176.20934	Cluster-15176.6457	Cluster-15176.20935	Cluster-15176.24190	Cluster-15176.19145
D-Limonene	-0.988731	-0.976136	-0.991454	-0.966384	-0.937246	-0.981002	0.999784	-0.990387	-0.998053	-0.946565	0.997118	-0.988775	-0.997298	0.989058	-0.991973	0.996631	-0.97906	0.997407	-0.982283	-0.917589	-0.839291	0.986861	0.999819	0.985445	-0.887712	0.994144	0.956301	-0.918309	0.988413	-0.970386	-0.944875	-0.968797	0.996469	-0.974065	-0.911679	-0.840146	0.999923	-0.954867	0.994822	-0.943222	0.855773	0.902946	-0.98294	-0.959514	-0.994571	0.881813	-0.996647	0.973127	-0.971881
Ethanol	0.956965	0.92979	0.958656	0.913955	0.871085	0.961744	-0.986957	0.994057	0.990591	0.885253	-0.985371	0.994448	0.987895	-0.976593	0.986493	-0.983804	0.936725	-0.985583	0.995897	0.845236	0.744042	-0.974754	-0.986719	-0.973361	0.807635	-0.982936	-0.945988	0.851822	-0.977019	0.995925	0.882187	0.992204	-0.98573	0.996433	0.836693	0.744976	-0.9865	0.896179	-0.98601	0.983629	-0.850682	-0.897765	0.979628	0.988575	0.995596	-0.874225	0.996294	-0.963156	0.990614
Copaene	0.966953	0.930048	0.955252	0.918025	0.884212	0.987748	-0.97528	0.995348	0.96741	0.874755	-0.973664	0.959571	0.962004	-0.965787	0.950555	-0.972287	0.94697	-0.973978	0.993773	0.869409	0.773227	-0.962948	-0.975936	-0.960845	0.843782	-0.970536	-0.935856	0.891973	-0.966686	0.979854	0.875863	0.951221	-0.971736	0.985464	0.858511	0.772852	-0.97559	0.899558	-0.971483	0.953364	-0.839257	-0.885699	0.93262	0.985496	0.968906	-0.864097	0.976097	-0.952252	0.994723
Linalool	0.995924	0.977799	0.988841	0.971593	0.950818	0.998745	-0.988552	0.9872	0.977903	0.942015	-0.986698	0.958526	0.975344	-0.978936	0.962155	-0.985293	0.987693	-0.987022	0.975487	0.940125	0.868383	-0.975802	-0.989331	-0.973771	0.920113	-0.98205	-0.947735	0.952047	-0.979329	0.951929	0.943594	0.932103	-0.98433	0.959765	0.932795	0.868278	-0.989588	0.9603	-0.982223	0.912683	-0.848803	-0.895344	0.944654	0.950358	0.970907	-0.876136	0.977965	-0.9641	0.969148
.alpha.-Phellandrene	0.97617	0.964283	0.982629	0.952502	0.918702	0.965468	-0.997457	0.98568	0.999036	0.935858	-0.991316	0.995249	0.998832	-0.987061	0.99711	-0.993678	0.96475	-0.991787	0.980156	0.89484	0.81201	-0.980552	-0.997007	-0.979554	0.860356	-0.990916	-0.952017	0.891728	-0.98272	0.974405	0.932657	0.979945	-0.99088	0.975936	0.889212	0.813211	-0.996077	0.940374	-0.989604	0.953853	-0.843723	-0.887662	0.991966	0.960109	0.997823	-0.86645	0.997699	-0.966624	0.968902
2-Hexenal, (E)-	-0.917121	-0.909392	-0.921659	-0.900514	-0.87393	-0.903625	0.936208	-0.913555	-0.928194	-0.887197	0.901591	-0.919482	-0.928698	0.922706	-0.924939	0.933087	-0.908798	0.903675	-0.90515	-0.854196	-0.785106	0.897606	0.934492	0.898661	-0.825371	0.925481	0.862938	-0.850927	0.891335	-0.895948	-0.884532	-0.899818	0.896761	-0.897768	-0.849221	-0.785552	0.926398	-0.891506	0.892672	-0.871123	0.682894	0.709222	-0.920195	-0.881844	-0.923553	0.692041	-0.923924	0.862728	-0.894812
Hexanal	-0.876941	-0.878635	-0.884818	-0.872074	-0.850997	-0.854113	0.893544	-0.859216	-0.884459	-0.867416	0.850782	-0.873105	-0.886653	0.873051	-0.883752	0.89472	-0.873493	0.853184	-0.847548	-0.832453	-0.776654	0.857294	0.891279	0.859565	-0.805709	0.88692	0.801304	-0.822516	0.835354	-0.837198	-0.864383	-0.848083	0.845782	-0.838764	-0.829459	-0.777081	0.881899	-0.866592	0.839141	-0.810533	0.599913	0.628434	-0.881534	-0.818959	-0.876859	0.609923	-0.875963	0.800806	-0.8341
.beta.-Myrcene	0.989404	0.980127	0.992693	0.971507	0.944959	0.978396	-0.99844	0.984023	0.994937	0.95424	-0.990393	0.983446	0.994752	-0.984854	0.988998	-0.996773	0.981727	-0.990944	0.974062	0.926232	0.852891	-0.984159	-0.998214	-0.98329	0.897599	-0.993682	-0.945159	0.925117	-0.979638	0.960489	0.952618	0.960277	-0.989184	0.964425	0.920918	0.85364	-0.99725	0.961363	-0.98632	0.930982	-0.828918	-0.87617	0.980252	0.948405	0.989768	-0.854653	0.991754	-0.960867	0.962593
[truncated: 332 more columns]
